# Supplementary material for: Above-ground carbon stock and REDD+ opportunities of community-managed forests in northern Thailand
Source: PLoS One. 2021 Aug 18;16(8):e0256005. doi: 10.1371/journal.pone.0256005 (PMC8372953; doi:10.1371/journal.pone.0256005)
Supplement: S1 Data — (XLSX) [file pone.0256005.s001.xlsx]

## Sheet: Total_Plots
No.Plot	Forest Types	Biomass (ton/ha)	Carbon Stock(tonC/ha)
1	DDF	63.0815	29.6483
2	DDF	48.8162	22.9436
3	DDF	34.297	16.1196
4	DDF	48.2742	22.6889
5	MDF	101.147	47.5392
6	DDF	71.534	33.621
7	DDF	56.0173	26.3281
8	DDF	71.9722	33.8269
9	DDF	57.4752	27.0133
10	DDF	73.7021	34.64
11	DDF	49.0013	23.0306
12	DDF	57.4441	26.9987
13	DDF	63.447	29.8201
14	MDF	50.6846	23.8218
15	MDF	64.0233	30.091
16	DDF	155.674	73.1669
17	DDF	62.1675	29.2187
18	DDF	88.6759	41.6777
19	DDF	72.3109	33.9861
20	MDF	62.8218	29.5262
21	DDF	45.8927	21.5696
22	DDF	52.6439	24.7426
23	DDF	37.6608	17.7006
24	DDF	55.2936	25.988
25	DDF	70.1025	32.9482
Sum		1614.16	758.656
Averagae		64.5664	30.3462

## Sheet: Plot carbon R
Types	Biomass	Carbon
DDF	63.0815	29.6483
DDF	48.8162	22.9436
DDF	34.297	16.1196
DDF	48.2742	22.6889
MDF	101.147	47.5392
DDF	71.534	33.621
DDF	56.0173	26.3281
DDF	71.9722	33.8269
DDF	57.4752	27.0133
DDF	73.7021	34.64
DDF	49.0013	23.0306
DDF	57.4441	26.9987
DDF	63.447	29.8201
MDF	50.6846	23.8218
MDF	64.0233	30.091
DDF	155.674	73.1669
DDF	62.1675	29.2187
DDF	88.6759	41.6777
DDF	72.3109	33.9861
MDF	62.8218	29.5262
DDF	45.8927	21.5696
DDF	52.6439	24.7426
DDF	37.6608	17.7006
DDF	55.2936	25.988
DDF	70.1025	32.9482

## Sheet: Plot1
Species	Family	Scientific name	Height (m)	DBH	D2	D2H	D2H^0.9326	WS	D2H^1.027	WB	WS+WB	28/(WS+WB)	WL	TotalBiomass	CarbonStock
เต็ง	Dipterocarpaceae	Shorea obtusa Wall.ex Blume	9	21.4773	461.273	4151.46	2367.74	93.7625	5198.67	18.1278	111.89	0.250245	3.63312	115.523	54.296
เต็ง	Dipterocarpaceae	Shorea obtusa Wall.ex Blume	5	17.8341	318.055	1590.27	967.593	38.3167	1940.49	6.76649	45.0832	0.621074	1.54781	46.631	21.9166
เต็ง	Dipterocarpaceae	Shorea obtusa Wall.ex Blume	12	40.5364	1643.2	19718.4	10125	400.951	25753.3	89.8016	490.753	0.0570552	12.1869	502.94	236.382
เต็ง	Dipterocarpaceae	Shorea obtusa Wall.ex Blume	8	8.90909	79.3719	634.975	411.009	16.2759	755.842	2.63562	18.9116	1.48058	0.664198	19.5758	9.20061
เต็ง	Dipterocarpaceae	Shorea obtusa Wall.ex Blume	8	10.6909	114.296	914.364	577.484	22.8684	1099.18	3.83285	26.7012	1.04864	0.931409	27.6326	12.9873
เต็ง	Dipterocarpaceae	Shorea obtusa Wall.ex Blume	14	31.7545	1008.35	14116.9	7413.91	293.591	18271.9	63.714	357.305	0.0783645	9.67451	366.979	172.48
เล็บเหยี่ยว	Rhamnaceae	Zizyphus oenoplia (L.) Mill. var. oenoplia	12.5	8.20909	67.3892	842.365	534.96	21.1844	1010.39	3.52323	24.7076	1.13325	0.86337	25.571	12.0184
เสี้ยวเครือ	Caesalpinioideae	Bauhinia glauca (Wall. ex Benth.)	7	10.3091	106.277	743.941	476.428	18.8665	889.345	3.10115	21.9677	1.2746	0.769468	22.7372	10.6865
เสี้ยวเครือ	Caesalpinioideae	Bauhinia glauca (Wall. ex Benth.)	6	9.95909	99.1835	595.101	386.886	15.3207	707.139	2.46579	17.7865	1.57423	0.625301	18.4118	8.65354
เสี้ยวเครือ	Caesalpinioideae	Bauhinia glauca (Wall. ex Benth.)	6.5	8.30455	68.9655	448.276	297.051	11.7632	528.612	1.84327	13.6065	2.05784	0.480113	14.0866	6.6207
เสี้ยวเครือ	Caesalpinioideae	Bauhinia glauca (Wall. ex Benth.)	5	8.08182	65.3158	326.579	221.078	8.75469	381.826	1.33143	10.0861	2.77609	0.357003	10.4431	4.90826
เสี้ยวเครือ	Caesalpinioideae	Bauhinia glauca (Wall. ex Benth.)	6	7.44545	55.4348	332.609	224.882	8.90534	389.068	1.35668	10.262	2.72851	0.363173	10.6252	4.99384
เสี้ยวเครือ	Caesalpinioideae	Bauhinia glauca (Wall. ex Benth.)	7.5	6.3	39.69	297.675	202.774	8.02985	347.163	1.21056	9.24041	3.03017	0.327314	9.56772	4.49683
เสี้ยวเครือ	Caesalpinioideae	Bauhinia glauca (Wall. ex Benth.)	7	13.0773	171.015	1197.11	742.448	29.401	1449.58	5.05468	34.4556	0.812639	1.19383	35.6495	16.7553
แดง	Mimosoideae	Xylia xylocarpa (Roxb.) Taub. var. kerrii (Craib & Hutch.) I.C.Nielsen	6	13.2523	175.623	1053.74	659.174	26.1033	1271.59	4.43402	30.5373	0.916912	1.06167	31.599	14.8515
แดง	Mimosoideae	Xylia xylocarpa (Roxb.) Taub. var. kerrii (Craib & Hutch.) I.C.Nielsen	9	11.9795	143.51	1291.59	796.954	31.5594	1567.2	5.46481	37.0242	0.756262	1.27998	38.3042	18.003
แดง	Mimosoideae	Xylia xylocarpa (Roxb.) Taub. var. kerrii (Craib & Hutch.) I.C.Nielsen	7	9.48182	89.9049	629.334	407.602	16.1411	748.947	2.61158	18.7526	1.49312	0.658708	19.4113	9.12333
แดง	Mimosoideae	Xylia xylocarpa (Roxb.) Taub. var. kerrii (Craib & Hutch.) I.C.Nielsen	8.5	17.0545	290.858	2472.29	1460.17	57.8229	3052.9	10.6455	68.4683	0.408948	2.30442	70.7727	33.2632
แดง	Mimosoideae	Xylia xylocarpa (Roxb.) Taub. var. kerrii (Craib & Hutch.) I.C.Nielsen	8	8.95682	80.2246	641.797	415.125	16.439	764.183	2.66471	19.1037	1.46569	0.670831	19.7745	9.29401
แดง	Mimosoideae	Xylia xylocarpa (Roxb.) Taub. var. kerrii (Craib & Hutch.) I.C.Nielsen	8	9.48182	89.9049	719.239	461.658	18.2816	859.031	2.99544	21.2771	1.31597	0.745729	22.0228	10.3507
แดง	Mimosoideae	Xylia xylocarpa (Roxb.) Taub. var. kerrii (Craib & Hutch.) I.C.Nielsen	13	18.6455	347.653	4519.49	2562.93	101.492	5672.53	19.7801	121.272	0.230886	3.90799	125.18	58.8346
แดง	Mimosoideae	Xylia xylocarpa (Roxb.) Taub. var. kerrii (Craib & Hutch.) I.C.Nielsen	7	8.52727	72.7144	509.001	334.415	13.2428	602.282	2.10016	15.343	1.82494	0.540559	15.8835	7.46526
แดง	Mimosoideae	Xylia xylocarpa (Roxb.) Taub. var. kerrii (Craib & Hutch.) I.C.Nielsen	7.5	6.3	39.69	297.675	202.774	8.02985	347.163	1.21056	9.24041	3.03017	0.327314	9.56772	4.49683
แดง	Mimosoideae	Xylia xylocarpa (Roxb.) Taub. var. kerrii (Craib & Hutch.) I.C.Nielsen	8.5	9.70455	94.1782	800.515	510.132	20.2012	958.871	3.34358	23.5448	1.18922	0.823572	24.3684	11.4531
กระแจะ	Ochnaceae	Ochna integerrima (Lour.) Merr.	9	12.1545	147.733	1329.6	818.806	32.4247	1614.58	5.63005	38.0548	0.735781	1.31444	39.3692	18.5035
กระพี้จั่น	Papilionoideae	Millettia brandisiana Kurz	4	6.61818	43.8003	175.201	123.687	4.89799	201.425	0.702368	5.60036	4.99968	0.199018	5.79938	2.72571
กระพี้จั่น	Papilionoideae	Millettia brandisiana Kurz	4.5	8.97273	80.5098	362.294	243.546	9.64442	424.772	1.48118	11.1256	2.51672	0.393434	11.519	5.41394
กระพี้จั่น	Papilionoideae	Millettia brandisiana Kurz	11	20.9045	437	4807	2714.66	107.501	6043.45	21.0735	128.574	0.217773	4.11907	132.693	62.3658
กระพี้จั่น	Papilionoideae	Millettia brandisiana Kurz	11	16.1636	261.263	2873.89	1680.23	66.5373	3563.28	12.4251	78.9624	0.354599	2.63436	81.5968	38.3505
กระพี้จั่น	Papilionoideae	Millettia brandisiana Kurz	11	19.8864	395.467	4350.14	2473.25	97.9408	5454.35	19.0193	116.96	0.239398	3.78218	120.742	56.7489
กระพี้จั่น	Papilionoideae	Millettia brandisiana Kurz	13	19.6636	386.659	5026.56	2830.12	112.073	6327.11	22.0626	134.136	0.208744	4.27818	138.414	65.0544
กระพี้จั่น	Papilionoideae	Millettia brandisiana Kurz	12.5	14.1273	199.58	2494.75	1472.54	58.3126	3081.39	10.7448	69.0574	0.40546	2.3231	71.3805	33.5488
กระพี้จั่น	Papilionoideae	Millettia brandisiana Kurz	10	15.75	248.062	2480.62	1464.76	58.0047	3063.47	10.6823	68.687	0.407646	2.31136	70.9984	33.3692
กระพี้จั่น	Papilionoideae	Millettia brandisiana Kurz	10	13.2364	175.201	1752.01	1059.07	41.939	2143.45	7.4742	49.4132	0.56665	1.69019	51.1034	24.0186
กระพี้จั่น	Papilionoideae	Millettia brandisiana Kurz	12.5	31.5	992.25	12403.1	6570.93	260.209	15997.7	55.7838	315.993	0.0886096	8.80207	324.795	152.654
กระพี้จั่น	Papilionoideae	Millettia brandisiana Kurz	8	15.8455	251.078	2008.63	1203.05	47.6408	2466.48	8.60062	56.2414	0.497854	1.91258	58.154	27.3324
กระพี้จั่น	Papilionoideae	Millettia brandisiana Kurz	9	17.1818	295.215	2656.93	1561.63	61.8405	3287.3	11.4628	73.3033	0.381975	2.45715	75.7604	35.6074
กระพี้จั่น	Papilionoideae	Millettia brandisiana Kurz	7.5	13.2364	175.201	1314.01	809.851	32.0701	1595.15	5.56228	37.6324	0.74404	1.30032	38.9327	18.2984
กระพี้จั่น	Papilionoideae	Millettia brandisiana Kurz	7	7.76364	60.274	421.918	280.729	11.1169	496.718	1.73205	12.8489	2.17917	0.453686	13.3026	6.25223
กระพี้จั่น	Papilionoideae	Millettia brandisiana Kurz	7.5	6.80909	46.3637	347.728	234.401	9.28229	407.242	1.42005	10.7023	2.61625	0.378609	11.081	5.20805
กระพี้จั่น	Papilionoideae	Millettia brandisiana Kurz	6	16.3227	266.431	1598.59	972.31	38.5035	1950.91	6.80283	45.3063	0.618015	1.55517	46.8615	22.0249
กระพี้จั่น	Papilionoideae	Millettia brandisiana Kurz	6.5	7.82727	61.2662	398.23	266.002	10.5337	468.099	1.63226	12.1659	2.30151	0.429829	12.5958	5.92002
กระพี้จั่น	Papilionoideae	Millettia brandisiana Kurz	13	27.5864	761.007	9893.1	5321.66	210.738	12682.5	44.224	254.962	0.10982	7.41727	262.379	123.318
กระพี้จั่น	Papilionoideae	Millettia brandisiana Kurz	11.5	24.0864	580.153	6671.76	3685.42	145.942	8462.42	29.5085	175.451	0.159589	5.41745	180.868	85.0081
กระพี้จั่น	Papilionoideae	Millettia brandisiana Kurz	5	6.58636	43.3802	216.901	150.938	5.97713	250.807	0.874566	6.85169	4.08658	0.243215	7.09491	3.33461
กระพี้จั่น	Papilionoideae	Millettia brandisiana Kurz	9.5	21.2227	450.404	4278.84	2435.42	96.4428	5362.56	18.6992	115.142	0.243178	3.72887	118.871	55.8693
กระพี้จั่น	Papilionoideae	Millettia brandisiana Kurz	9.5	19.6318	385.408	3661.38	2105.98	83.397	4569.44	15.9336	99.3306	0.281887	3.25853	102.589	48.2169
กระพี้จั่น	Papilionoideae	Millettia brandisiana Kurz	9.5	6.68182	44.6467	424.144	282.11	11.1716	499.408	1.74144	12.913	2.16836	0.455922	13.3689	6.28339
กระพี้จั่น	Papilionoideae	Millettia brandisiana Kurz	9.5	6.61818	43.8003	416.103	277.119	10.9739	489.688	1.70754	12.6815	2.20795	0.447839	13.1293	6.17077
คำรอก	Connaraceae	Ellipanthus tomentosus Kurz var. tomentosus	4	6.23636	38.8922	155.569	110.71	4.38412	178.281	0.621665	5.00579	5.59353	0.177983	5.18377	2.43637
คำรอก	Connaraceae	Ellipanthus tomentosus Kurz var. tomentosus	6	10.1182	102.378	614.266	398.493	15.7803	730.536	2.54738	18.3277	1.52774	0.644022	18.9717	8.91672
คำรอก	Connaraceae	Ellipanthus tomentosus Kurz var. tomentosus	6	6.77727	45.9314	275.589	188.707	7.47279	320.736	1.11841	8.5912	3.25915	0.304493	8.89569	4.18097
คำรอก	Connaraceae	Ellipanthus tomentosus Kurz var. tomentosus	5	7.57273	57.3462	286.731	195.813	7.75418	334.062	1.16487	8.91906	3.13935	0.316021	9.23508	4.34049
ตะแบกเลือด	Combretaceae	Terminalia mucronata Craib & Hutch.	14	25.9	670.81	9391.34	5069.51	200.752	12022.4	41.9221	242.675	0.115381	7.12348	249.798	117.405
ตะแบกเลือด	Combretaceae	Terminalia mucronata Craib & Hutch.	9	9.1	82.81	745.29	477.233	18.8984	891.001	3.10692	22.0054	1.27242	0.770762	22.7761	10.7048
ตะโกพนม	Ebenaceae	Diospyros castanea Fletcher	10	7.7	59.29	592.9	385.552	15.2678	704.453	2.45643	17.7243	1.57975	0.623148	18.3474	8.62329
ตะขบไทย	Flacourtiaceae	Flacourtia rukam Zoll. & Moritzi	6	7.11136	50.5715	303.429	206.427	8.17451	354.056	1.23459	9.4091	2.97584	0.33324	9.74234	4.5789
ตะขบป่า	Flacourtiaceae	Flacourtia indica (Burm.f.) Merr.	5	9.22727	85.1426	425.713	283.083	11.2101	501.306	1.74805	12.9582	2.1608	0.457498	13.4157	6.30536
ตะขบป่า	Flacourtiaceae	Flacourtia indica (Burm.f.) Merr.	4	6.46545	41.8021	167.208	118.416	4.68928	191.993	0.669481	5.35876	5.22509	0.190473	5.54923	2.60814
ตะขบป่า	Flacourtiaceae	Flacourtia indica (Burm.f.) Merr.	7	12.7114	161.579	1131.05	704.17	27.8851	1367.5	4.76846	32.6536	0.857486	1.13316	33.7868	15.8798
ตะขบป่า	Flacourtiaceae	Flacourtia indica (Burm.f.) Merr.	7	12.4727	155.569	1088.98	679.713	26.9166	1315.29	4.58641	31.503	0.888803	1.09433	32.5974	15.3208
ตะขบป่า	Flacourtiaceae	Flacourtia indica (Burm.f.) Merr.	5.5	6.3	39.69	218.295	151.842	6.01295	252.463	0.880339	6.89329	4.06192	0.244683	7.13797	3.35485
ตะขบป่า	Flacourtiaceae	Flacourtia indica (Burm.f.) Merr.	5	6.39545	40.9018	204.509	142.88	5.65804	236.103	0.823292	6.48133	4.3201	0.230144	6.71148	3.15439
ตะขบป่า	Flacourtiaceae	Flacourtia indica (Burm.f.) Merr.	7	18.2636	333.56	2334.92	1384.37	54.8209	2878.83	10.0385	64.8594	0.431703	2.18961	67.049	31.513
ตะขบป่า	Flacourtiaceae	Flacourtia indica (Burm.f.) Merr.	6.5	7.76364	60.274	391.781	261.983	10.3745	460.316	1.60512	11.9796	2.3373	0.423316	12.403	5.82939
ตะขบป่า	Flacourtiaceae	Flacourtia indica (Burm.f.) Merr.	5	8.75	76.5625	382.812	256.385	10.1529	449.497	1.5674	11.7202	2.38903	0.414245	12.1345	5.70321
ตะคร้อ	Sapindaceae	Schleichera oleosa (Lour.) Oken	7	8.08182	65.3158	457.21	302.569	11.9817	539.435	1.88101	13.8627	2.0198	0.489045	14.3518	6.74534
ตะคร้อ	Sapindaceae	Schleichera oleosa (Lour.) Oken	7	7.76364	60.274	421.918	280.729	11.1169	496.718	1.73205	12.8489	2.17917	0.453686	13.3026	6.25223
ตะคร้อ	Sapindaceae	Schleichera oleosa (Lour.) Oken	7	5.53636	30.6513	214.559	149.417	5.91693	248.027	0.86487	6.7818	4.1287	0.240749	7.02255	3.3006
ตะคร้อ	Sapindaceae	Schleichera oleosa (Lour.) Oken	4	8.4	70.56	282.24	192.951	7.64086	328.689	1.14614	8.787	3.18653	0.311378	9.09837	4.27624
ตะคร้อ	Sapindaceae	Schleichera oleosa (Lour.) Oken	7	5.58409	31.1821	218.274	151.829	6.01242	252.439	0.880254	6.89268	4.06228	0.244661	7.13734	3.35455
ตะคร้อ	Sapindaceae	Schleichera oleosa (Lour.) Oken	8	8.97273	80.5098	644.079	416.501	16.4935	766.973	2.67444	19.1679	1.46078	0.673049	19.8409	9.32524
ตะคร้อ	Sapindaceae	Schleichera oleosa (Lour.) Oken	6	6.01364	36.1638	216.983	150.991	5.97924	250.905	0.874905	6.85414	4.08512	0.243302	7.09744	3.3358
ปอเจี๋ยน	Caesalpinioideae	Bauhinia bracteata (Graham ex Benth.) Baker	12	33.7273	1137.53	13650.3	7185.14	284.531	17651.9	61.5523	346.084	0.0809053	9.4424	355.526	167.097
มะกอกเกลื้อน	Burseraceae	Canarium subulatum Guillaumin	12	34.825	1212.78	14553.4	7627.46	302.047	18852.3	65.7378	367.785	0.0761314	9.88812	377.673	177.506
มะกอกเกลื้อน	Burseraceae	Canarium subulatum Guillaumin	12	53.3909	2850.59	34207.1	16924.5	670.211	45345.8	158.121	828.332	0.0338029	17.006	845.338	397.309
มะกอกเกลื้อน	Burseraceae	Canarium subulatum Guillaumin	8	10.9773	120.501	964.004	606.669	24.0241	1160.51	4.0467	28.0708	0.997478	0.978016	29.0488	13.6529
มะขามป้อม	Euphorbiaceae	Phyllanthus emblica L.	11	10.2455	104.969	1154.66	717.87	28.4276	1396.82	4.87072	33.2984	0.840882	1.15489	34.4533	16.193
มะขามป้อม	Euphorbiaceae	Phyllanthus emblica L.	11.5	6.84091	46.798	538.177	352.258	13.9494	637.765	2.22389	16.1733	1.73125	0.569396	16.7427	7.86907
มะขามป้อม	Euphorbiaceae	Phyllanthus emblica L.	10	7.12727	50.798	507.98	333.79	13.2181	601.042	2.09583	15.3139	1.8284	0.539548	15.8534	7.45112
มะขามป้อม	Euphorbiaceae	Phyllanthus emblica L.	13	16.8	282.24	3669.12	2110.14	83.5614	4579.36	15.9682	99.5296	0.281323	3.26453	102.794	48.3133
มะขามป้อม	Euphorbiaceae	Phyllanthus emblica L.	9	6.26818	39.2901	353.611	238.098	9.42867	414.32	1.44473	10.8734	2.57509	0.384602	11.258	5.29126
มะขามป้อม	Euphorbiaceae	Phyllanthus emblica L.	9.5	8.4	70.56	670.32	432.305	17.1193	799.083	2.7864	19.9057	1.40663	0.698503	20.6042	9.68398
มะขามป้อม	Euphorbiaceae	Phyllanthus emblica L.	9	7.95455	63.2748	569.473	371.325	14.7045	675.882	2.3568	17.0613	1.64114	0.600188	17.6615	8.30089
มะขามป้อม	Euphorbiaceae	Phyllanthus emblica L.	7	7.44545	55.4348	388.044	259.651	10.2822	455.806	1.5894	11.8716	2.35858	0.419538	12.2911	5.77682
มะค่าแต้	Caesalpinioideae	Sindora siamensis Teijsm. & Miq.	8.5	25.0409	627.047	5329.9	2989.08	118.368	6719.56	23.4311	141.799	0.197463	4.49513	146.294	68.7582
มะค่าแต้	Caesalpinioideae	Sindora siamensis Teijsm. & Miq.	8.5	21.8273	476.43	4049.65	2313.54	91.6164	5067.78	17.6714	109.288	0.256204	3.55613	112.844	53.0366
มะค่าแต้	Caesalpinioideae	Sindora siamensis Teijsm. & Miq.	8.5	12.2818	150.843	1282.17	791.533	31.3447	1555.46	5.42389	36.7686	0.76152	1.27142	38.04	17.8788
มะค่าแต้	Caesalpinioideae	Sindora siamensis Teijsm. & Miq.	8.5	5.88636	34.6493	294.519	200.768	7.95042	343.383	1.19738	9.1478	3.06085	0.32406	9.47186	4.45177
มะค่าแต้	Caesalpinioideae	Sindora siamensis Teijsm. & Miq.	8.5	5.91818	35.0249	297.711	202.797	8.03076	347.207	1.21071	9.24147	3.02982	0.327352	9.56883	4.49735
มะค่าแต้	Caesalpinioideae	Sindora siamensis Teijsm. & Miq.	10	24.3091	590.932	5909.32	3291.06	130.326	7470.83	26.0508	156.377	0.179055	4.90065	161.277	75.8004
มะค่าแต้	Caesalpinioideae	Sindora siamensis Teijsm. & Miq.	10	19.0909	364.463	3644.63	2097	83.0411	4547.97	15.8588	98.8999	0.283115	3.24555	102.145	48.0083
มะค่าแต้	Caesalpinioideae	Sindora siamensis Teijsm. & Miq.	11	22.4	501.76	5519.36	3088.06	122.287	6964.98	24.2869	146.574	0.19103	4.62899	151.203	71.0654
มะค่าแต้	Caesalpinioideae	Sindora siamensis Teijsm. & Miq.	11	14.1273	199.58	2195.38	1307.05	51.7591	2702.28	9.42284	61.182	0.457651	2.07189	63.2538	29.7293
มะค่าแต้	Caesalpinioideae	Sindora siamensis Teijsm. & Miq.	11	12.9182	166.879	1835.67	1106.15	43.8037	2248.63	7.84097	51.6447	0.542166	1.76315	53.4078	25.1017
มะค่าแต้	Caesalpinioideae	Sindora siamensis Teijsm. & Miq.	11	13.4655	181.318	1994.5	1195.16	47.3283	2448.67	8.53851	55.8668	0.501192	1.90045	57.7673	27.1506
มะค่าแต้	Caesalpinioideae	Sindora siamensis Teijsm. & Miq.	5	6.55455	42.9621	214.81	149.58	5.92338	248.325	0.86591	6.78929	4.12414	0.241014	7.03031	3.30424
มะค่าแต้	Caesalpinioideae	Sindora siamensis Teijsm. & Miq.	5	12.4727	155.569	777.845	496.646	19.6672	930.994	3.24638	22.9135	1.22198	0.801935	23.7155	11.1463
มะค่าแต้	Caesalpinioideae	Sindora siamensis Teijsm. & Miq.	8	12.4409	154.776	1238.21	766.196	30.3414	1500.72	5.23301	35.5744	0.787083	1.2314	36.8058	17.2987
มะค่าแต้	Caesalpinioideae	Sindora siamensis Teijsm. & Miq.	8.5	13.1091	171.848	1460.71	893.866	35.3971	1778.31	6.20096	41.5981	0.673108	1.43244	43.0305	20.2243
มะค่าแต้	Caesalpinioideae	Sindora siamensis Teijsm. & Miq.	8	26.1864	685.726	5485.81	3070.55	121.594	6921.49	24.1353	145.729	0.192138	4.60537	150.334	70.6571
มะค่าแต้	Caesalpinioideae	Sindora siamensis Teijsm. & Miq.	12	22.9727	527.746	6332.95	3510.57	139.019	8021.39	27.9706	166.989	0.167675	5.19008	172.179	80.9243
มะค่าแต้	Caesalpinioideae	Sindora siamensis Teijsm. & Miq.	11	18.9	357.21	3929.31	2249.36	89.0747	4913.18	17.1323	106.207	0.263636	3.46457	109.672	51.5456
มะค่าแต้	Caesalpinioideae	Sindora siamensis Teijsm. & Miq.	12	18.5818	345.284	4143.41	2363.46	93.5929	5188.31	18.0917	111.685	0.250706	3.62705	115.312	54.1965
มะค่าแต้	Caesalpinioideae	Sindora siamensis Teijsm. & Miq.	11.5	10.4364	108.918	1252.55	774.47	30.669	1518.58	5.29528	35.9643	0.77855	1.24448	37.2088	17.4881
มะค่าแต้	Caesalpinioideae	Sindora siamensis Teijsm. & Miq.	11.5	14.2227	202.286	2326.29	1379.59	54.6318	2867.9	10.0004	64.6322	0.433221	2.18235	66.8145	31.4028
มะค่าแต้	Caesalpinioideae	Sindora siamensis Teijsm. & Miq.	11	14.6364	214.223	2356.45	1396.27	55.2922	2906.1	10.1336	65.4258	0.427966	2.20767	67.6334	31.7877
มะค่าแต้	Caesalpinioideae	Sindora siamensis Teijsm. & Miq.	11.5	15.4	237.16	2727.34	1600.19	63.3674	3376.79	11.7749	75.1422	0.372627	2.51492	77.6572	36.4989
มะค่าแต้	Caesalpinioideae	Sindora siamensis Teijsm. & Miq.	11.5	16.3864	268.513	3087.9	1796.63	71.1467	3836.05	13.3763	84.523	0.331271	2.80685	87.3299	41.045
มะค่าแต้	Caesalpinioideae	Sindora siamensis Teijsm. & Miq.	11.5	10.7545	115.66	1330.09	819.091	32.436	1615.2	5.63221	38.0682	0.735522	1.31489	39.3831	18.5101
มะค่าแต้	Caesalpinioideae	Sindora siamensis Teijsm. & Miq.	11	9.73636	94.7968	1042.76	652.77	25.8497	1257.99	4.38661	30.2363	0.926039	1.05148	31.2878	14.7053
มะค่าแต้	Caesalpinioideae	Sindora siamensis Teijsm. & Miq.	8	9.25909	85.7308	685.846	441.637	17.4888	818.097	2.8527	20.3415	1.3765	0.713523	21.055	9.89587
มะค่าแต้	Caesalpinioideae	Sindora siamensis Teijsm. & Miq.	12	16.0682	258.186	3098.24	1802.24	71.3689	3849.24	13.4223	84.7912	0.330223	2.81513	87.6063	41.175
มะค่าแต้	Caesalpinioideae	Sindora siamensis Teijsm. & Miq.	9	13.6182	185.455	1669.09	1012.24	40.0849	2039.33	7.11115	47.196	0.59327	1.61742	48.8135	22.9423
มะค่าแต้	Caesalpinioideae	Sindora siamensis Teijsm. & Miq.	9	15.0818	227.461	2047.15	1224.56	48.4924	2515.08	8.77007	57.2625	0.488977	1.94561	59.2081	27.8278
มะค่าแต้	Caesalpinioideae	Sindora siamensis Teijsm. & Miq.	8	12.5682	157.959	1263.67	780.881	30.9229	1532.42	5.34356	36.2664	0.772064	1.2546	37.521	17.6349
มะค่าแต้	Caesalpinioideae	Sindora siamensis Teijsm. & Miq.	7	11.3591	129.029	903.203	570.907	22.6079	1085.4	3.7848	26.3927	1.0609	0.920896	27.3136	12.8374
มะค่าแต้	Caesalpinioideae	Sindora siamensis Teijsm. & Miq.	6.5	8.20909	67.3892	438.03	290.714	11.5123	516.207	1.80001	13.3123	2.10332	0.469854	13.7821	6.47761
มะค่าแต้	Caesalpinioideae	Sindora siamensis Teijsm. & Miq.	12	20.2364	409.51	4914.12	2771.04	109.733	6181.8	21.556	131.289	0.21327	4.19692	135.486	63.6784
มะค่าแต้	Caesalpinioideae	Sindora siamensis Teijsm. & Miq.	12	9.16364	83.9722	1007.67	632.257	25.0374	1214.53	4.23505	29.2724	0.956532	1.01882	30.2912	14.2369
มะค่าแต้	Caesalpinioideae	Sindora siamensis Teijsm. & Miq.	12	9.29091	86.321	1035.85	648.734	25.6899	1249.43	4.35675	30.0466	0.931885	1.04506	31.0917	14.6131
มะค่าแต้	Caesalpinioideae	Sindora siamensis Teijsm. & Miq.	12	7.82727	61.2662	735.194	471.202	18.6596	878.608	3.06371	21.7233	1.28894	0.76107	22.4844	10.5676
มะค่าแต้	Caesalpinioideae	Sindora siamensis Teijsm. & Miq.	11	7.95455	63.2748	696.023	447.745	17.7307	830.566	2.89618	20.6269	1.35745	0.723352	21.3502	10.0346
มะค่าแต้	Caesalpinioideae	Sindora siamensis Teijsm. & Miq.	12.5	15.9727	255.128	3189.1	1851.49	73.3189	3965.22	13.8267	87.1456	0.321301	2.88766	90.0333	42.3157
มะค่าแต้	Caesalpinioideae	Sindora siamensis Teijsm. & Miq.	12	18.6136	346.467	4157.61	2371.01	93.892	5206.58	18.1553	112.047	0.249894	3.63776	115.685	54.372
มะค่าแต้	Caesalpinioideae	Sindora siamensis Teijsm. & Miq.	10	10.8182	117.033	1170.33	726.95	28.7872	1416.29	4.93861	33.7258	0.830224	1.16928	34.8951	16.4007
มะค่าแต้	Caesalpinioideae	Sindora siamensis Teijsm. & Miq.	10	14.7955	218.905	2189.05	1303.54	51.6201	2694.29	9.39497	61.015	0.458903	2.06653	63.0816	29.6483
มะค่าแต้	Caesalpinioideae	Sindora siamensis Teijsm. & Miq.	10.5	18.6455	347.653	3650.36	2100.07	83.1628	4555.31	15.8844	99.0472	0.282694	3.24999	102.297	48.0797
มะค่าแต้	Caesalpinioideae	Sindora siamensis Teijsm. & Miq.	10	14.5409	211.438	2114.38	1262.02	49.9759	2599.94	9.06599	59.0419	0.474239	2.00305	61.045	28.6911
มะค่าแต้	Caesalpinioideae	Sindora siamensis Teijsm. & Miq.	9	16.1636	261.263	2351.37	1393.46	55.1809	2899.65	10.1111	65.292	0.428843	2.20341	67.4954	31.7228
มะค่าแต้	Caesalpinioideae	Sindora siamensis Teijsm. & Miq.	8	8.08182	65.3158	522.526	342.695	13.5707	618.724	2.15749	15.7282	1.78024	0.553943	16.2822	7.65261
มะค่าแต้	Caesalpinioideae	Sindora siamensis Teijsm. & Miq.	9	7.15909	51.2526	461.273	305.076	12.081	544.359	1.89818	13.9792	2.00298	0.493102	14.4723	6.80197
มะค่าแต้	Caesalpinioideae	Sindora siamensis Teijsm. & Miq.	10	11.1682	124.728	1247.28	771.431	30.5487	1512.01	5.2724	35.8211	0.781663	1.23967	37.0607	17.4185
มะค่าแต้	Caesalpinioideae	Sindora siamensis Teijsm. & Miq.	10.5	8.90909	79.3719	833.405	529.652	20.9742	999.354	3.48475	24.459	1.14478	0.854865	25.3138	11.8975
มะค่าแต้	Caesalpinioideae	Sindora siamensis Teijsm. & Miq.	12	19.95	398.003	4776.03	2698.35	106.855	6003.46	20.9341	127.789	0.219112	4.09648	131.885	61.986
มะค่าแต้	Caesalpinioideae	Sindora siamensis Teijsm. & Miq.	11.9	15.5273	241.096	2869.04	1677.59	66.4326	3557.1	12.4036	78.8362	0.355167	2.63042	81.4666	38.2893
มะค่าแต้	Caesalpinioideae	Sindora siamensis Teijsm. & Miq.	9	8.20909	67.3892	606.503	393.795	15.5943	721.056	2.51432	18.1086	1.54623	0.636445	18.745	8.81017
มะค่าแต้	Caesalpinioideae	Sindora siamensis Teijsm. & Miq.	12	17.1818	295.215	3542.58	2042.19	80.8706	4417.24	15.4029	96.2735	0.290838	3.16618	99.4397	46.7366
มะค่าแต้	Caesalpinioideae	Sindora siamensis Teijsm. & Miq.	8	7.41364	54.962	439.696	291.745	11.5531	518.224	1.80705	13.3602	2.09578	0.471524	13.8317	6.50089
มะค่าแต้	Caesalpinioideae	Sindora siamensis Teijsm. & Miq.	11	10.5636	111.59	1227.49	760.011	30.0964	1487.38	5.18651	35.2829	0.793585	1.22162	36.5045	17.1571
มะค่าแต้	Caesalpinioideae	Sindora siamensis Teijsm. & Miq.	8	19.5682	382.914	3063.31	1783.29	70.6182	3804.68	13.2669	83.8852	0.33379	2.78715	86.6723	40.736
มะค่าแต้	Caesalpinioideae	Sindora siamensis Teijsm. & Miq.	8	17.7227	314.095	2512.76	1482.45	58.7051	3104.24	10.8245	69.5296	0.402706	2.33805	71.8677	33.7778
มะค่าแต้	Caesalpinioideae	Sindora siamensis Teijsm. & Miq.	8	16.8318	283.31	2266.48	1346.48	53.3208	2792.2	9.7364	63.0572	0.444041	2.13201	65.1892	30.6389
มะค่าแต้	Caesalpinioideae	Sindora siamensis Teijsm. & Miq.	7.5	8.78182	77.1203	578.402	376.752	14.9194	686.768	2.39476	17.3142	1.61717	0.608949	17.9231	8.42386
มะค่าแต้	Caesalpinioideae	Sindora siamensis Teijsm. & Miq.	5.5	5.66364	32.0768	176.422	124.49	4.92982	202.867	0.707396	5.63721	4.96699	0.200321	5.83753	2.74364
มะค่าแต้	Caesalpinioideae	Sindora siamensis Teijsm. & Miq.	6	11.5818	134.139	804.831	512.696	20.3028	964.181	3.3621	23.6649	1.18319	0.827686	24.4926	11.5115
มะนาวผี	Rutaceae	Atalantia monophylla (DC.) Correa	4	5.47273	29.9507	119.803	86.7719	3.43617	136.328	0.475377	3.91154	7.1583	0.139212	4.05075	1.90385
มะนาวผี	Rutaceae	Atalantia monophylla (DC.) Correa	6	6.42727	41.3098	247.859	170.937	6.76909	287.639	1.003	7.77209	3.60263	0.275662	8.04775	3.78244
ยอป่า	Rubiaceae	Morinda coreia Ham.	13	23.1636	536.554	6975.2	3841.5	152.123	8857.94	30.8876	183.011	0.152996	5.6181	188.629	88.6557
สะเดา	Meliaceae	Azadirachta indicus Juss. var. siamensis Valeton	4	7.54091	56.8653	227.461	157.78	6.24809	263.356	0.918324	7.16641	3.90712	0.254316	7.42073	3.48774
สะเดา	Meliaceae	Azadirachta indicus Juss. var. siamensis Valeton	6	9.03636	81.6559	489.935	322.718	12.7796	579.125	2.01941	14.799	1.89201	0.521645	15.3207	7.20072
สะเดา	Meliaceae	Azadirachta indicus Juss. var. siamensis Valeton	7	6.33182	40.0919	280.643	191.933	7.60054	326.78	1.13948	8.74002	3.20365	0.309727	9.04975	4.25338
สะเดา	Meliaceae	Azadirachta indicus Juss. var. siamensis Valeton	5	9.73636	94.7968	473.984	312.908	12.3912	559.769	1.95192	14.3431	1.95216	0.505776	14.8489	6.97896
													Sum	10093	4743.73
													ha-1	63081.5	29648.3
													tonCha-1	63.0815	29.6483

## Sheet: Plot2
Species	Family	Scientific name	Height (m)	DBH	D2	D2H	D2H^0.9326	WS	D2H^1.027	WB	WS+WB	28/(WS+WB)	WL	TotalBiomass	CarbonStock
เต็ง	Dipterocarpaceae	Shorea obtusa Wall.ex Blume	9	12.6636	160.368	1443.31	883.931	35.0037	1756.56	6.12511	41.1288	0.680788	1.41686	42.5456	19.9965
เต็ง	Dipterocarpaceae	Shorea obtusa Wall.ex Blume	5	7.09545	50.3455	251.727	173.423	6.86757	292.251	1.01908	7.88665	3.55031	0.279696	8.16634	3.83818
เต็ง	Dipterocarpaceae	Shorea obtusa Wall.ex Blume	7.5	12.5364	157.16	1178.7	731.799	28.9792	1426.7	4.9749	33.9541	0.824642	1.17697	35.1311	16.5116
เต็ง	Dipterocarpaceae	Shorea obtusa Wall.ex Blume	7.5	6.49091	42.1319	315.989	214.385	8.48965	369.117	1.28711	9.77676	2.86394	0.346148	10.1229	4.75776
เต็ง	Dipterocarpaceae	Shorea obtusa Wall.ex Blume	5.5	5.31364	28.2347	155.291	110.526	4.37682	177.954	0.620525	4.99734	5.60298	0.177684	5.17502	2.43226
เต็ง	Dipterocarpaceae	Shorea obtusa Wall.ex Blume	11	30.6727	940.816	10349	5550.01	219.78	13283.1	46.3182	266.098	0.105224	7.67906	273.777	128.675
เต็ง	Dipterocarpaceae	Shorea obtusa Wall.ex Blume	16	37.7045	1421.63	22746.1	11567.8	458.086	29822.5	103.991	562.077	0.0498152	13.3663	575.443	270.458
เต็ง	Dipterocarpaceae	Shorea obtusa Wall.ex Blume	4	7.31818	53.5558	214.223	149.199	5.90828	247.628	0.863479	6.77176	4.13482	0.240395	7.01216	3.29571
เต็ง	Dipterocarpaceae	Shorea obtusa Wall.ex Blume	10	17.5955	309.6	3096	1801.03	71.3208	3846.38	13.4123	84.7331	0.330449	2.81334	87.5465	41.1468
เต็ง	Dipterocarpaceae	Shorea obtusa Wall.ex Blume	9.5	15.7818	249.066	2366.12	1401.61	55.5038	2918.35	10.1763	65.6801	0.426309	2.21578	67.8958	31.911
เต็ง	Dipterocarpaceae	Shorea obtusa Wall.ex Blume	9	27.8409	775.116	6976.05	3841.94	152.141	8859.04	30.8915	183.032	0.152979	5.61865	188.651	88.6659
เต็ง	Dipterocarpaceae	Shorea obtusa Wall.ex Blume	8	16.4818	271.65	2173.2	1294.73	51.2714	2674.25	9.32511	60.5965	0.462073	2.05308	62.6496	29.4453
เต็ง	Dipterocarpaceae	Shorea obtusa Wall.ex Blume	9.5	13.4591	181.147	1720.9	1041.51	41.244	2104.36	7.33791	48.5819	0.576347	1.66293	50.2448	23.6151
เม่าไข่ปลา	Euphorbiaceae	Antidesma ghaesembilla Gaertn.	7	5.05909	25.5944	179.161	126.292	5.00115	206.101	0.718675	5.71982	4.89526	0.203241	5.92306	2.78384
เล็บเหยี่ยว	Rhamnaceae	Zizyphus oenoplia (L.) Mill. var. oenoplia	8	5.41545	29.3271	234.617	162.404	6.43121	271.869	0.948007	7.37922	3.79444	0.261818	7.64104	3.59129
เสี้ยวเครือ	Caesalpinioideae	Bauhinia glauca (Wall. ex Benth.)	11	11.5182	132.669	1459.35	893.092	35.3664	1776.61	6.19505	41.5615	0.673701	1.43123	42.9927	20.2066
แดง	Mimosoideae	Xylia xylocarpa (Roxb.) Taub. var. kerrii (Craib & Hutch.) I.C.Nielsen	11	9.76818	95.4174	1049.59	656.755	26.0075	1266.45	4.41611	30.4236	0.920338	1.05782	31.4814	14.7963
แดง	Mimosoideae	Xylia xylocarpa (Roxb.) Taub. var. kerrii (Craib & Hutch.) I.C.Nielsen	6.5	7.79545	60.7691	394.999	263.989	10.454	464.199	1.61866	12.0726	2.3193	0.426567	12.4992	5.87462
แดง	Mimosoideae	Xylia xylocarpa (Roxb.) Taub. var. kerrii (Craib & Hutch.) I.C.Nielsen	7	8.84545	78.2421	547.694	358.064	14.1793	649.35	2.26428	16.4436	1.70279	0.578775	17.0224	8.00053
แดง	Mimosoideae	Xylia xylocarpa (Roxb.) Taub. var. kerrii (Craib & Hutch.) I.C.Nielsen	9.5	6.93636	48.1131	457.075	302.485	11.9784	539.271	1.88044	13.8589	2.02037	0.488909	14.3478	6.74345
แดง	Mimosoideae	Xylia xylocarpa (Roxb.) Taub. var. kerrii (Craib & Hutch.) I.C.Nielsen	9	11.7409	137.849	1240.64	767.599	30.3969	1503.75	5.24356	35.6405	0.785624	1.23362	36.8741	17.3308
กระแจะ	Ochnaceae	Ochna integerrima (Lour.) Merr.	7	5.56818	31.0046	217.033	151.023	5.98051	250.964	0.875111	6.85562	4.08424	0.243354	7.09898	3.33652
กระบก	Irvingiaceae	Irvingia malayana Oliv. ex A.W.Benn.	15	50.9727	2598.22	38973.3	19113.9	756.91	51846.3	180.788	937.698	0.0298603	18.2281	955.927	449.285
กระบก	Irvingiaceae	Irvingia malayana Oliv. ex A.W.Benn.	11.5	22.9155	525.118	6038.86	3358.29	132.988	7639.07	26.6374	159.626	0.17541	4.98976	164.616	77.3693
กระบก	Irvingiaceae	Irvingia malayana Oliv. ex A.W.Benn.	8	9.99091	99.8183	798.546	508.962	20.1549	956.45	3.33514	23.49	1.192	0.821696	24.3117	11.4265
กระบก	Irvingiaceae	Irvingia malayana Oliv. ex A.W.Benn.	7	7.12727	50.798	355.586	239.338	9.47777	416.697	1.45302	10.9308	2.56157	0.386612	11.3174	5.31918
กระบก	Irvingiaceae	Irvingia malayana Oliv. ex A.W.Benn.	5.5	5.37727	28.9151	159.033	113.007	4.47509	182.359	0.635885	5.11098	5.47841	0.181706	5.29268	2.48756
กระบก	Irvingiaceae	Irvingia malayana Oliv. ex A.W.Benn.	8	16.8	282.24	2257.92	1341.74	53.1329	2781.37	9.69864	62.8316	0.445636	2.12478	64.9564	30.5295
กระบก	Irvingiaceae	Irvingia malayana Oliv. ex A.W.Benn.	9	14.1273	199.58	1796.22	1083.97	42.925	2199.01	7.66794	50.593	0.553437	1.7288	52.3218	24.5912
กระบก	Irvingiaceae	Irvingia malayana Oliv. ex A.W.Benn.	9	26.8545	721.167	6490.5	3591.95	142.241	8226.4	28.6854	170.927	0.163813	5.29625	176.223	82.8248
กระพี้จั่น	Papilionoideae	Millettia brandisiana Kurz	8	6.84091	46.798	374.384	251.117	9.94423	439.336	1.53197	11.4762	2.43983	0.405707	11.8819	5.58449
กระพี้จั่น	Papilionoideae	Millettia brandisiana Kurz	8	13.7136	188.064	1504.51	918.838	36.386	1833.09	6.392	42.778	0.654542	1.47158	44.2496	20.7973
กระพี้จั่น	Papilionoideae	Millettia brandisiana Kurz	7.5	6.84091	46.798	350.985	236.448	9.36336	411.161	1.43372	10.7971	2.59329	0.381928	11.179	5.25413
กระพี้จั่น	Papilionoideae	Millettia brandisiana Kurz	7.5	17.6591	311.843	2338.83	1386.52	54.9064	2883.77	10.0557	64.9621	0.431021	2.19288	67.155	31.5628
กระพี้จั่น	Papilionoideae	Millettia brandisiana Kurz	8.6	7.50909	56.3864	484.923	319.638	12.6577	573.042	1.9982	14.6559	1.9105	0.516663	15.1725	7.13109
กระพี้จั่น	Papilionoideae	Millettia brandisiana Kurz	9	8.78182	77.1203	694.083	446.581	17.6846	828.189	2.8879	20.5725	1.36104	0.72148	21.294	10.0082
กัดลิ้น	Meliaceae	Walsura trichostemon Miq.	6	8.75	76.5625	459.375	303.905	12.0346	542.058	1.89016	13.9248	2.0108	0.491206	14.416	6.77551
กุ๊ก	Anacardiaceae	Lannea coromandelica (Houtt.) Merr.	8	11.77	138.533	1108.26	690.93	27.3608	1339.21	4.66982	32.0306	0.874163	1.11215	33.1428	15.5771
กุ๊ก	Anacardiaceae	Lannea coromandelica (Houtt.) Merr.	6	7.54091	56.8653	341.192	230.29	9.11947	399.383	1.39265	10.5121	2.66359	0.371942	10.8841	5.11551
กุ๊ก	Anacardiaceae	Lannea coromandelica (Houtt.) Merr.	4	5.25	27.5625	110.25	80.3012	3.17993	125.177	0.43649	3.61642	7.74246	0.128742	3.74516	1.76023
กุ๊ก	Anacardiaceae	Lannea coromandelica (Houtt.) Merr.	6	5.09091	25.9174	155.504	110.667	4.38242	178.205	0.6214	5.00382	5.59573	0.177913	5.18173	2.43541
กุ๊ก	Anacardiaceae	Lannea coromandelica (Houtt.) Merr.	6.5	6.20455	38.4964	250.226	172.459	6.82937	290.461	1.01284	7.84221	3.57042	0.278132	8.12034	3.81656
กุ๊ก	Anacardiaceae	Lannea coromandelica (Houtt.) Merr.	5	6.74545	45.5012	227.506	157.809	6.24923	263.409	0.918509	7.16774	3.90639	0.254363	7.4221	3.48839
กุ๊ก	Anacardiaceae	Lannea coromandelica (Houtt.) Merr.	9	11.2955	127.587	1148.29	714.172	28.2812	1388.9	4.8431	33.1243	0.845301	1.14903	34.2733	16.1085
กุ๊ก	Anacardiaceae	Lannea coromandelica (Houtt.) Merr.	8	9.06818	82.2319	657.855	424.804	16.8222	783.827	2.7332	19.5554	1.43183	0.686423	20.2419	9.51367
กุ๊ก	Anacardiaceae	Lannea coromandelica (Houtt.) Merr.	8.5	11.8682	140.854	1197.26	742.536	29.4044	1449.77	5.05534	34.4598	0.812542	1.19397	35.6537	16.7573
ขะเจ๊าะ	Papilionoideae	Millettia leucantha Kurz var. leucantha	8	7.44545	55.4348	443.478	294.085	11.6458	522.803	1.82301	13.4688	2.07888	0.475312	13.9441	6.55373
คำมอกน้อย	Rubiaceae	Gardenia obtusifolia Roxb. ex Kurz	6.5	5.53636	30.6513	199.234	139.439	5.5218	229.85	0.801489	6.32329	4.42808	0.224564	6.54785	3.07749
คำมอกน้อย	Rubiaceae	Gardenia obtusifolia Roxb. ex Kurz	6	9.25909	85.7308	514.385	337.713	13.3734	608.825	2.12297	15.4964	1.80687	0.54589	16.0423	7.53987
คำมอกน้อย	Rubiaceae	Gardenia obtusifolia Roxb. ex Kurz	7.5	11.2636	126.87	951.521	599.34	23.7339	1145.08	3.99289	27.7267	1.00986	0.966319	28.6931	13.4857
คำมอกน้อย	Rubiaceae	Gardenia obtusifolia Roxb. ex Kurz	4	6.96818	48.5556	194.222	136.166	5.39216	223.915	0.780791	6.17295	4.53592	0.219254	6.39221	3.00434
คำมอกน้อย	Rubiaceae	Gardenia obtusifolia Roxb. ex Kurz	4.5	7.57273	57.3462	258.058	177.487	7.0285	299.801	1.04541	8.07391	3.46796	0.28629	8.3602	3.92929
คำรอก	Connaraceae	Ellipanthus tomentosus Kurz var. tomentosus	8.5	7.03182	49.4465	420.295	279.722	11.077	494.755	1.72521	12.8022	2.18712	0.452054	13.2543	6.2295
ตะแบกเลือด	Combretaceae	Terminalia mucronata Craib & Hutch.	7.5	5.31364	28.2347	211.76	147.599	5.84491	244.705	0.853286	6.6982	4.18023	0.237799	6.936	3.25992
ตะแบกเลือด	Combretaceae	Terminalia mucronata Craib & Hutch.	5.5	5.05909	25.5944	140.769	100.855	3.99387	160.886	0.561008	4.55487	6.14726	0.162015	4.71689	2.21694
ตะแบกเลือด	Combretaceae	Terminalia mucronata Craib & Hutch.	7	5.44091	29.6035	207.224	144.648	5.72807	239.323	0.83452	6.56259	4.26661	0.233013	6.7956	3.19393
ตะแบกเลือด	Combretaceae	Terminalia mucronata Craib & Hutch.	11	10.4045	108.255	1190.8	738.801	29.2565	1441.74	5.02734	34.2839	0.816711	1.18806	35.4719	16.6718
ตะแบกเลือด	Combretaceae	Terminalia mucronata Craib & Hutch.	8	8.43182	71.0956	568.764	370.894	14.6874	675.018	2.35379	17.0412	1.64308	0.599493	17.6407	8.29112
ตะแบกเลือด	Combretaceae	Terminalia mucronata Craib & Hutch.	9.5	13.3318	177.737	1688.51	1023.22	40.5195	2063.69	7.19609	47.7156	0.58681	1.63449	49.3501	23.1945
ตะแบกเลือด	Combretaceae	Terminalia mucronata Craib & Hutch.	8	8.81364	77.6802	621.441	402.833	15.9522	739.302	2.57795	18.5301	1.51105	0.65102	19.1812	9.01514
ตะแบกเลือด	Combretaceae	Terminalia mucronata Craib & Hutch.	4	8.01818	64.2912	257.165	176.915	7.00582	298.736	1.04169	8.04751	3.47934	0.285361	8.33287	3.91645
ตะแบกเลือด	Combretaceae	Terminalia mucronata Craib & Hutch.	9.5	8.52727	72.7144	690.787	444.603	17.6063	824.15	2.87381	20.4801	1.36718	0.718297	21.1984	9.96324
ตะแบกเลือด	Combretaceae	Terminalia mucronata Craib & Hutch.	9	7.25455	52.6284	473.656	312.706	12.3832	559.372	1.95053	14.3337	1.95344	0.505449	14.8392	6.9744
ตะแบกเลือด	Combretaceae	Terminalia mucronata Craib & Hutch.	9	10.0545	101.094	909.845	574.821	22.7629	1093.6	3.81339	26.5763	1.05357	0.927154	27.5035	12.9266
ตะแบกเลือด	Combretaceae	Terminalia mucronata Craib & Hutch.	8.5	8.08182	65.3158	555.184	362.629	14.3601	658.471	2.29609	16.6562	1.68106	0.586147	17.2423	8.10389
ตะแบกเลือด	Combretaceae	Terminalia mucronata Craib & Hutch.	10	7.73182	59.781	597.81	388.529	15.3857	710.445	2.47732	17.8631	1.56748	0.627951	18.491	8.69077
ตะแบกเลือด	Combretaceae	Terminalia mucronata Craib & Hutch.	9	6.52273	42.546	382.914	256.448	10.1554	449.619	1.56782	11.7232	2.38843	0.414348	12.1375	5.70464
ตะแบกเลือด	Combretaceae	Terminalia mucronata Craib & Hutch.	11	8.20909	67.3892	741.281	474.839	18.8036	886.079	3.08976	21.8934	1.27893	0.766914	22.6603	10.6503
ตะแบกเลือด	Combretaceae	Terminalia mucronata Craib & Hutch.	8	5.21818	27.2294	217.835	151.544	6.00114	251.917	0.878435	6.87958	4.07002	0.244199	7.12377	3.34817
ตะแบกเลือด	Combretaceae	Terminalia mucronata Craib & Hutch.	8	5.66364	32.0768	256.614	176.561	6.99182	298.079	1.0394	8.03122	3.48639	0.284787	8.31601	3.90853
ตะแบกเลือด	Combretaceae	Terminalia mucronata Craib & Hutch.	9	10.9455	119.803	1078.23	673.45	26.6686	1301.95	4.53989	31.2085	0.897191	1.08437	32.2929	15.1777
ตะโกพนม	Ebenaceae	Diospyros castanea Fletcher	11	12.4727	155.569	1711.26	1036.07	41.0285	2092.26	7.2957	48.3242	0.57942	1.65448	49.9786	23.49
ตะโกพนม	Ebenaceae	Diospyros castanea Fletcher	4	6.80909	46.3637	185.455	130.424	5.16481	213.541	0.744616	5.90942	4.73819	0.209943	6.11937	2.8761
ตะโกพนม	Ebenaceae	Diospyros castanea Fletcher	5	7.12727	50.798	253.99	174.877	6.92512	294.949	1.02849	7.95361	3.52042	0.282054	8.23566	3.87076
ตะโกพนม	Ebenaceae	Diospyros castanea Fletcher	5	7	49	245	169.097	6.69625	284.232	0.991118	7.68737	3.64234	0.272677	7.96004	3.74122
ตะโกพนม	Ebenaceae	Diospyros castanea Fletcher	6	7.38182	54.4912	326.947	221.311	8.7639	382.269	1.33297	10.0969	2.77314	0.357381	10.4542	4.9135
ตะโกพนม	Ebenaceae	Diospyros castanea Fletcher	10	11.3909	129.753	1297.53	800.374	31.6948	1574.6	5.49064	37.1854	0.752983	1.28537	38.4708	18.0813
ตะโกพนม	Ebenaceae	Diospyros castanea Fletcher	8	12.5682	157.959	1263.67	780.881	30.9229	1532.42	5.34356	36.2664	0.772064	1.2546	37.521	17.6349
ตะโกพนม	Ebenaceae	Diospyros castanea Fletcher	9	7.19091	51.7092	465.383	307.609	12.1813	549.34	1.91555	14.0969	1.98625	0.497202	14.5941	6.85922
ตะโกพนม	Ebenaceae	Diospyros castanea Fletcher	9.5	11.1045	123.311	1171.45	727.601	28.813	1417.69	4.94348	33.7565	0.829471	1.17032	34.9268	16.4156
ตะโกพนม	Ebenaceae	Diospyros castanea Fletcher	8	6.71364	45.0729	360.583	242.473	9.60193	422.712	1.474	11.0759	2.528	0.391695	11.4676	5.38978
ตะโกพนม	Ebenaceae	Diospyros castanea Fletcher	14	6.74545	45.5012	637.016	412.241	16.3247	758.338	2.64432	18.969	1.47609	0.666183	19.6352	9.22856
ตะขบไทย	Flacourtiaceae	Flacourtia rukam Zoll. & Moritzi	7	11.2636	126.87	888.087	561.991	22.2548	1066.75	3.71977	25.9746	1.07798	0.906638	26.8812	12.6342
ตะขบไทย	Flacourtiaceae	Flacourtia rukam Zoll. & Moritzi	6	5.15455	26.5693	159.416	113.261	4.48515	182.81	0.637459	5.1226	5.46597	0.182117	5.30472	2.49322
ตะขบไทย	Flacourtiaceae	Flacourtia rukam Zoll. & Moritzi	5	7.25455	52.6284	263.142	180.746	7.15756	305.869	1.06657	8.22412	3.40462	0.291578	8.5157	4.00238
ปอเจื๋ยน	Caesalpinioideae	Bauhinia bracteata (Graham ex Benth.) Baker	8	11.5182	132.669	1061.35	663.613	26.2791	1281.02	4.46692	30.746	0.910688	1.06873	31.8147	14.9529
ปอเจื๋ยน	Caesalpinioideae	Bauhinia bracteata (Graham ex Benth.) Baker	9	6.52273	42.546	382.914	256.448	10.1554	449.619	1.56782	11.7232	2.38843	0.414348	12.1375	5.70464
ปอเจื๋ยน	Caesalpinioideae	Bauhinia bracteata (Graham ex Benth.) Baker	11	8.97273	80.5098	885.608	560.528	22.1969	1063.7	3.7091	25.906	1.08083	0.904298	26.8103	12.6009
พลองเหมือด	Melastomataceae	Memecylon edule Roxb.	5	6.39545	40.9018	204.509	142.88	5.65804	236.103	0.823292	6.48133	4.3201	0.230144	6.71148	3.15439
พลองเหมือด	Melastomataceae	Memecylon edule Roxb.	5	5.75909	33.1671	165.836	117.509	4.65336	190.375	0.663836	5.3172	5.26593	0.189003	5.5062	2.58791
พลองเหมือด	Melastomataceae	Memecylon edule Roxb.	4	5.6	31.36	125.44	90.5736	3.58671	142.92	0.498363	4.08508	6.85422	0.145365	4.23044	1.98831
พลองเหมือด	Melastomataceae	Memecylon edule Roxb.	3.5	5.09091	25.9174	90.7107	66.9441	2.65099	102.451	0.357246	3.00823	9.30779	0.107149	3.11538	1.46423
พลองเหมือด	Melastomataceae	Memecylon edule Roxb.	6.5	5.21818	27.2294	176.991	124.865	4.94464	203.538	0.709739	5.65438	4.95191	0.200928	5.85531	2.752
พลองเหมือด	Melastomataceae	Memecylon edule Roxb.	4	5.15455	26.5693	106.277	77.5994	3.07294	120.547	0.420346	3.49328	8.01538	0.124372	3.61766	1.7003
พลองเหมือด	Melastomataceae	Memecylon edule Roxb.	6	5.44091	29.6035	177.621	125.279	4.96105	204.282	0.712332	5.67338	4.93533	0.2016	5.87498	2.76124
พลองเหมือด	Melastomataceae	Memecylon edule Roxb.	5	6.61818	43.8003	219.002	152.3	6.0311	253.302	0.883266	6.91436	4.04954	0.245426	7.15979	3.3651
พลองเหมือด	Melastomataceae	Memecylon edule Roxb.	5	5.56818	31.0046	155.023	110.348	4.36978	177.639	0.619426	4.9892	5.61212	0.177396	5.1666	2.4283
พลองเหมือด	Melastomataceae	Memecylon edule Roxb.	4.5	5.53636	30.6513	137.931	98.9575	3.91872	157.555	0.549395	4.46811	6.26663	0.158941	4.62705	2.17471
พลองเหมือด	Melastomataceae	Memecylon edule Roxb.	4.5	6.23636	38.8922	175.015	123.564	4.89314	201.205	0.701601	5.59474	5.0047	0.198819	5.79356	2.72297
พลองเหมือด	Melastomataceae	Memecylon edule Roxb.	5.5	8.97273	80.5098	442.804	293.668	11.6293	521.987	1.82017	13.4494	2.08187	0.474637	13.9241	6.54431
พลองเหมือด	Melastomataceae	Memecylon edule Roxb.	4	5.79091	33.5346	134.139	96.4176	3.81814	153.108	0.533887	4.35202	6.43379	0.154828	4.50685	2.11822
พลองเหมือด	Melastomataceae	Memecylon edule Roxb.	4	6.65	44.2225	176.89	124.798	4.94201	203.419	0.709322	5.65133	4.95459	0.20082	5.85215	2.75051
พลองเหมือด	Melastomataceae	Memecylon edule Roxb.	3	8.65455	74.9012	224.703	155.995	6.17741	260.078	0.906891	7.0843	3.9524	0.25142	7.33572	3.44779
พลองเหมือด	Melastomataceae	Memecylon edule Roxb.	6	7.09545	50.3455	302.073	205.566	8.14043	352.431	1.22893	9.36936	2.98846	0.331844	9.7012	4.55957
พลองเหมือด	Melastomataceae	Memecylon edule Roxb.	2	5.69545	32.4382	64.8764	48.9725	1.93931	72.6128	0.253201	2.19251	12.7707	0.078151	2.27066	1.06721
พลองเหมือด	Melastomataceae	Memecylon edule Roxb.	3	5.34545	28.5739	85.7217	63.5039	2.51475	96.6683	0.337082	2.85184	9.81824	0.101593	2.95343	1.38811
พลองเหมือด	Melastomataceae	Memecylon edule Roxb.	2.5	7.06364	49.895	124.737	90.1004	3.56797	142.098	0.495496	4.06347	6.89066	0.144599	4.20807	1.97779
พลองเหมือด	Melastomataceae	Memecylon edule Roxb.	3	5.69545	32.4382	97.3146	71.4784	2.83054	110.118	0.383982	3.21453	8.71046	0.114476	3.329	1.56463
มะกอกเกลื้อน	Burseraceae	Canarium subulatum Guillaumin	7	7.44545	55.4348	388.044	259.651	10.2822	455.806	1.5894	11.8716	2.35858	0.419538	12.2911	5.77682
มะกอกเกลื้อน	Burseraceae	Canarium subulatum Guillaumin	9	8.20909	67.3892	606.503	393.795	15.5943	721.056	2.51432	18.1086	1.54623	0.636445	18.745	8.81017
มะขามป้อม	Euphorbiaceae	Phyllanthus emblica L.	9.5	6.74545	45.5012	432.261	287.142	11.3708	509.227	1.77567	13.1465	2.12984	0.464071	13.6106	6.39697
มะขามป้อม	Euphorbiaceae	Phyllanthus emblica L.	10	11.9955	143.891	1438.91	881.418	34.9042	1751.06	6.10594	41.0101	0.682759	1.41291	42.423	19.9388
มะขามป้อม	Euphorbiaceae	Phyllanthus emblica L.	5.5	11.5182	132.669	729.677	467.903	18.5289	871.837	3.04009	21.569	1.29816	0.755768	22.3248	10.4927
มะค่าแต้	Caesalpinioideae	Sindora siamensis Teijsm. & Miq.	7.5	7.82727	61.2662	459.496	303.98	12.0376	542.205	1.89067	13.9283	2.0103	0.491328	14.4196	6.77721
มะค่าแต้	Caesalpinioideae	Sindora siamensis Teijsm. & Miq.	10	15.7182	247.061	2470.61	1459.25	57.7863	3050.78	10.6381	68.4243	0.409211	2.30303	70.7274	33.2419
มะค่าแต้	Caesalpinioideae	Sindora siamensis Teijsm. & Miq.	9.5	8.49545	72.1727	685.641	441.513	17.4839	817.846	2.85183	20.3358	1.37688	0.713325	21.0491	9.89307
มะค่าแต้	Caesalpinioideae	Sindora siamensis Teijsm. & Miq.	11	9.51364	90.5093	995.602	625.194	24.7577	1199.59	4.18298	28.9407	0.967497	1.00756	29.9482	14.0757
มะค่าแต้	Caesalpinioideae	Sindora siamensis Teijsm. & Miq.	11	9.45	89.3025	982.327	617.416	24.4497	1183.17	4.12571	28.5754	0.979864	0.99516	29.5706	13.8982
มะค่าแต้	Caesalpinioideae	Sindora siamensis Teijsm. & Miq.	11	14.9227	222.688	2449.57	1447.65	57.3271	3024.09	10.545	67.8721	0.412541	2.2855	70.1576	32.9741
มะค่าแต้	Caesalpinioideae	Sindora siamensis Teijsm. & Miq.	11	12.9182	166.879	1835.67	1106.15	43.8037	2248.63	7.84097	51.6447	0.542166	1.76315	53.4078	25.1017
มะค่าแต้	Caesalpinioideae	Sindora siamensis Teijsm. & Miq.	9	6.80909	46.3637	417.273	277.846	11.0027	491.102	1.71247	12.7152	2.20209	0.449016	13.1642	6.18717
มะค่าแต้	Caesalpinioideae	Sindora siamensis Teijsm. & Miq.	11	10.6273	112.939	1242.33	768.572	30.4355	1505.85	5.25089	35.6864	0.784614	1.23516	36.9215	17.3531
มะค่าแต้	Caesalpinioideae	Sindora siamensis Teijsm. & Miq.	10.5	9.73636	94.7968	995.366	625.056	24.7522	1199.3	4.18196	28.9342	0.967714	1.00734	29.9415	14.0725
มะค่าแต้	Caesalpinioideae	Sindora siamensis Teijsm. & Miq.	8	7.22273	52.1678	417.342	277.889	11.0044	491.186	1.71276	12.7172	2.20175	0.449085	13.1663	6.18814
มะค่าแต้	Caesalpinioideae	Sindora siamensis Teijsm. & Miq.	10.5	9.67273	93.5617	982.397	617.457	24.4513	1183.26	4.12602	28.5773	0.979798	0.995225	29.5726	13.8991
มะค่าแต้	Caesalpinioideae	Sindora siamensis Teijsm. & Miq.	10	7.19091	51.7092	517.092	339.37	13.439	612.116	2.13445	15.5735	1.79793	0.548568	16.1221	7.57737
มะค่าแต้	Caesalpinioideae	Sindora siamensis Teijsm. & Miq.	8	7.19091	51.7092	413.673	275.61	10.9142	486.752	1.6973	12.6115	2.2202	0.445394	13.0568	6.13672
มะค่าแต้	Caesalpinioideae	Sindora siamensis Teijsm. & Miq.	10	11.8045	139.347	1393.47	855.434	33.8752	1694.3	5.90801	39.7832	0.703815	1.37209	41.1553	19.343
มะค่าแต้	Caesalpinioideae	Sindora siamensis Teijsm. & Miq.	8.5	9.29091	86.321	733.728	470.325	18.6249	876.809	3.05743	21.6823	1.29138	0.759662	22.442	10.5477
มะค่าแต้	Caesalpinioideae	Sindora siamensis Teijsm. & Miq.	7	5.12273	26.2423	183.696	129.271	5.11912	211.461	0.737366	5.85649	4.78102	0.208072	6.06456	2.85034
มะค่าแต้	Caesalpinioideae	Sindora siamensis Teijsm. & Miq.	9	10.2136	104.318	938.865	591.902	23.4393	1129.44	3.93836	27.3777	1.02273	0.954444	28.3321	13.3161
มะค่าแต้	Caesalpinioideae	Sindora siamensis Teijsm. & Miq.	10	11.3909	129.753	1297.53	800.374	31.6948	1574.6	5.49064	37.1854	0.752983	1.28537	38.4708	18.0813
มะค่าแต้	Caesalpinioideae	Sindora siamensis Teijsm. & Miq.	11	14.7	216.09	2376.99	1407.61	55.7415	2932.11	10.2243	65.9657	0.424463	2.22488	68.1906	32.0496
มะค่าแต้	Caesalpinioideae	Sindora siamensis Teijsm. & Miq.	12	28.6364	820.041	9840.5	5295.26	209.692	12613.3	43.9825	253.675	0.110377	7.38675	261.062	122.699
มะค่าแต้	Caesalpinioideae	Sindora siamensis Teijsm. & Miq.	12	13.1727	173.521	2082.25	1244.12	49.2673	2559.37	8.92452	58.1918	0.481167	1.97563	60.1675	28.2787
มะค่าแต้	Caesalpinioideae	Sindora siamensis Teijsm. & Miq.	9	19.5682	382.914	3446.22	1990.34	78.8173	4293.9	14.9728	93.7901	0.298539	3.09082	96.881	45.5341
มะค่าแต้	Caesalpinioideae	Sindora siamensis Teijsm. & Miq.	11	15.7818	249.066	2739.72	1606.96	63.6357	3392.54	11.8298	75.4654	0.371031	2.52506	77.9905	36.6555
มะค่าแต้	Caesalpinioideae	Sindora siamensis Teijsm. & Miq.	11	20.8409	434.343	4777.78	2699.27	106.891	6005.72	20.9419	127.833	0.219036	4.09776	131.931	62.0075
มะค่าแต้	Caesalpinioideae	Sindora siamensis Teijsm. & Miq.	8	17.0227	289.773	2318.19	1375.11	54.4543	2857.64	9.96459	64.4189	0.434655	2.17555	66.5945	31.2994
มะนาวผี	Rutaceae	Atalantia monophylla (DC.) Correa	6.5	6.93636	48.1131	312.735	212.325	8.40809	365.214	1.2735	9.68159	2.89209	0.342808	10.0244	4.71147
มะนาวผี	Rutaceae	Atalantia monophylla (DC.) Correa	8	13.3636	178.587	1428.69	875.581	34.673	1738.29	6.06142	40.7344	0.687379	1.40375	42.1382	19.8049
มะนาวผี	Rutaceae	Atalantia monophylla (DC.) Correa	9	14.7318	217.026	1953.24	1172.08	46.4145	2396.66	8.35714	54.7716	0.511214	1.86493	56.6365	26.6192
มะนาวผี	Rutaceae	Atalantia monophylla (DC.) Correa	8	8.08182	65.3158	522.526	342.695	13.5707	618.724	2.15749	15.7282	1.78024	0.553943	16.2822	7.65261
มะนาวผี	Rutaceae	Atalantia monophylla (DC.) Correa	8	6.01364	36.1638	289.311	197.455	7.81922	337.148	1.17564	8.99486	3.11289	0.318686	9.31354	4.37737
มะนาวผี	Rutaceae	Atalantia monophylla (DC.) Correa	7.5	10.6909	114.296	857.217	543.751	21.5325	1028.69	3.58704	25.1196	1.11467	0.877448	25.997	12.2186
มะนาวผี	Rutaceae	Atalantia monophylla (DC.) Correa	9	13.1409	172.683	1554.15	947.08	37.5044	1895.24	6.60869	44.1131	0.634733	1.51577	45.6288	21.4455
มะนาวผี	Rutaceae	Atalantia monophylla (DC.) Correa	11.5	21.0955	445.018	5117.71	2877.95	113.967	6444.97	22.4736	136.441	0.205218	4.34372	140.784	66.1686
มะนาวผี	Rutaceae	Atalantia monophylla (DC.) Correa	7.5	7.38182	54.4912	408.684	272.509	10.7913	480.724	1.67628	12.4676	2.24582	0.44037	12.908	6.06676
มะนาวผี	Rutaceae	Atalantia monophylla (DC.) Correa	6.5	8.30455	68.9655	448.276	297.051	11.7632	528.612	1.84327	13.6065	2.05784	0.480113	14.0866	6.6207
มะนาวผี	Rutaceae	Atalantia monophylla (DC.) Correa	7	10.9136	119.107	833.752	529.858	20.9824	999.781	3.48624	24.4686	1.14432	0.855195	25.3238	11.9022
มะนาวผี	Rutaceae	Atalantia monophylla (DC.) Correa	6	5.56818	31.0046	186.028	130.8	5.17969	214.218	0.746979	5.92667	4.72441	0.210553	6.13722	2.88449
มะนาวผี	Rutaceae	Atalantia monophylla (DC.) Correa	6.5	5.40909	29.2583	190.179	133.52	5.28739	219.129	0.764102	6.05149	4.62696	0.214963	6.26646	2.94524
มะนาวผี	Rutaceae	Atalantia monophylla (DC.) Correa	5.5	7.63636	58.314	320.727	217.381	8.6083	374.802	1.30693	9.91524	2.82394	0.351008	10.2662	4.82513
มะนาวผี	Rutaceae	Atalantia monophylla (DC.) Correa	11	17.0864	291.944	3211.38	1863.55	73.7966	3993.67	13.9259	87.7225	0.319188	2.90539	90.6279	42.5951
มะนาวผี	Rutaceae	Atalantia monophylla (DC.) Correa	7	5.66364	32.0768	224.537	155.888	6.17315	259.88	0.906203	7.07936	3.95516	0.251246	7.3306	3.44538
ยอป่า	Rubiaceae	Morinda coreia Ham.	6.5	6.17273	38.1026	247.667	170.813	6.76419	287.41	1.0022	7.76639	3.60528	0.275461	8.04185	3.77967
ยอป่า	Rubiaceae	Morinda coreia Ham.	11	9.90182	98.046	1078.51	673.613	26.6751	1302.29	4.5411	31.2162	0.896971	1.08463	32.3008	15.1814
รัง	Dipterocarpaceae	Shorea siamensis Miq. var. siamensis	10.5	21.6045	466.756	4900.94	2764.11	109.459	6164.77	21.4966	130.955	0.213814	4.18737	135.143	63.517
รัง	Dipterocarpaceae	Shorea siamensis Miq. var. siamensis	10	15.75	248.062	2480.62	1464.76	58.0047	3063.47	10.6823	68.687	0.407646	2.31136	70.9984	33.3692
รัง	Dipterocarpaceae	Shorea siamensis Miq. var. siamensis	7	8.65455	74.9012	524.308	343.785	13.6139	620.891	2.16505	15.7789	1.77452	0.555704	16.3346	7.67727
รัง	Dipterocarpaceae	Shorea siamensis Miq. var. siamensis	8	18.1682	330.083	2640.66	1552.71	61.4872	3266.62	11.3907	72.8779	0.384204	2.44377	75.3217	35.4012
รัง	Dipterocarpaceae	Shorea siamensis Miq. var. siamensis	8	11.0727	122.605	980.842	616.546	24.4152	1181.33	4.11931	28.5345	0.981267	0.993772	29.5283	13.8783
รัง	Dipterocarpaceae	Shorea siamensis Miq. var. siamensis	9	10.3409	106.934	962.41	605.733	23.987	1158.54	4.03983	28.0269	0.999041	0.976523	29.0034	13.6316
รัง	Dipterocarpaceae	Shorea siamensis Miq. var. siamensis	8	9.35455	87.5075	700.06	450.167	17.8266	835.515	2.91344	20.74	1.35005	0.727248	21.4673	10.0896
รัง	Dipterocarpaceae	Shorea siamensis Miq. var. siamensis	11	10.6909	114.296	1257.25	777.179	30.7763	1524.43	5.31567	36.092	0.775796	1.24876	37.3407	17.5501
รัง	Dipterocarpaceae	Shorea siamensis Miq. var. siamensis	10	12.2182	149.284	1492.84	912.189	36.1227	1818.49	6.34108	42.4638	0.659386	1.46116	43.9249	20.6447
รัง	Dipterocarpaceae	Shorea siamensis Miq. var. siamensis	9	8.78182	77.1203	694.083	446.581	17.6846	828.189	2.8879	20.5725	1.36104	0.72148	21.294	10.0082
รัง	Dipterocarpaceae	Shorea siamensis Miq. var. siamensis	10	11.3273	128.307	1283.07	792.054	31.3653	1556.59	5.42782	36.7931	0.761011	1.27225	38.0654	17.8907
รัง	Dipterocarpaceae	Shorea siamensis Miq. var. siamensis	13	33.0591	1092.9	14207.7	7458.39	295.352	18392.6	64.135	359.487	0.0778887	9.71924	369.206	173.527
รัง	Dipterocarpaceae	Shorea siamensis Miq. var. siamensis	13	22.6545	513.228	6671.97	3685.52	145.947	8462.7	29.5094	175.456	0.159584	5.41759	180.874	85.0107
รัง	Dipterocarpaceae	Shorea siamensis Miq. var. siamensis	8	9.16364	83.9722	671.778	433.182	17.154	800.868	2.79263	19.9466	1.40374	0.699915	20.6466	9.70388
รัง	Dipterocarpaceae	Shorea siamensis Miq. var. siamensis	10	9.00455	81.0818	810.818	516.252	20.4436	971.549	3.38779	23.8314	1.17492	0.833388	24.6648	11.5924
รัง	Dipterocarpaceae	Shorea siamensis Miq. var. siamensis	8	11.4545	131.207	1049.65	656.791	26.0089	1266.53	4.41637	30.4253	0.920287	1.05788	31.4832	14.7971
รัง	Dipterocarpaceae	Shorea siamensis Miq. var. siamensis	6	9.25909	85.7308	514.385	337.713	13.3734	608.825	2.12297	15.4964	1.80687	0.54589	16.0423	7.53987
รัง	Dipterocarpaceae	Shorea siamensis Miq. var. siamensis	9	14.7	216.09	1944.81	1167.37	46.2277	2386.04	8.32011	54.5478	0.513311	1.85766	56.4054	26.5106
รัง	Dipterocarpaceae	Shorea siamensis Miq. var. siamensis	10	12.7909	163.607	1636.07	993.556	39.3448	1997.91	6.96671	46.3115	0.604601	1.58831	47.8998	22.5129
รัง	Dipterocarpaceae	Shorea siamensis Miq. var. siamensis	11	16.6091	275.862	3034.48	1767.63	69.9982	3767.91	13.1387	83.1369	0.336794	2.76401	85.901	40.3734
รัง	Dipterocarpaceae	Shorea siamensis Miq. var. siamensis	9	8.49545	72.1727	649.555	419.803	16.6242	773.671	2.69779	19.322	1.44913	0.678368	20.0004	9.40017
รัง	Dipterocarpaceae	Shorea siamensis Miq. var. siamensis	8.5	9.06818	82.2319	698.971	449.514	17.8007	834.18	2.90879	20.7095	1.35204	0.726198	21.4357	10.0748
รัง	Dipterocarpaceae	Shorea siamensis Miq. var. siamensis	9	10.9455	119.803	1078.23	673.45	26.6686	1301.95	4.53989	31.2085	0.897191	1.08437	32.2929	15.1777
รัง	Dipterocarpaceae	Shorea siamensis Miq. var. siamensis	6.5	10.3727	107.593	699.358	449.745	17.8099	834.653	2.91044	20.7203	1.35133	0.726571	21.4469	10.0801
ส้มกบ	Rubiaceae	Hymenodictyon orixense (Roxb.) Mabb.	11	7.57273	57.3462	630.808	408.493	16.1763	750.749	2.61786	18.7942	1.48982	0.660143	19.4543	9.14353
หนามเค็ด	Rubiaceae	Canthium parvifolium Roxb.	6	16.2909	265.394	1592.36	968.778	38.3636	1943.11	6.77562	45.1392	0.620303	1.54966	46.6889	21.9438
หนามเค็ด	Rubiaceae	Canthium parvifolium Roxb.	6	6.10909	37.321	223.926	155.492	6.15747	259.154	0.903669	7.06114	3.96536	0.250604	7.31175	3.43652
หนามเค็ด	Rubiaceae	Canthium parvifolium Roxb.	5	5.56818	31.0046	155.023	110.348	4.36978	177.639	0.619426	4.9892	5.61212	0.177396	5.1666	2.4283
													Sum	7810.59	3670.98
													ha-1	48816.2	22943.6
													tonCha-1	48.8162	22.9436

## Sheet: Plot3
Species	Family	Scientific name	Height (m)	DBH	D2	D2H	D2H^0.9326	WS	D2H^1.027	WB	WS+WB	28/(WS+WB)	WL	TotalBiomass	CarbonStock
เต็ง	Dipterocarpaceae	Shorea obtusa Wall.ex Blume	8.5	15.8455	251.078	2134.17	1273.03	50.412	2624.93	9.15313	59.5651	0.470074	2.0199	61.585	28.9449
เต็ง	Dipterocarpaceae	Shorea obtusa Wall.ex Blume	14	33.4091	1116.17	15626.3	8150.63	322.765	20281.1	70.7202	393.485	0.071159	10.3994	403.885	189.826
แคทราย	Bignoniaceae	Stereospermum neuranthum Kurz	6	5.91818	35.0249	210.149	146.551	5.80343	242.793	0.846619	6.65005	4.2105	0.2361	6.88615	3.23649
แคทราย	Bignoniaceae	Stereospermum neuranthum Kurz	5.5	6.55455	42.9621	236.291	163.485	6.474	273.861	0.954955	7.42895	3.76904	0.263572	7.69253	3.61549
แคทราย	Bignoniaceae	Stereospermum neuranthum Kurz	14	17.7545	315.224	4413.13	2506.64	99.2628	5535.48	19.3022	118.565	0.236157	3.82911	122.394	57.5252
แคทราย	Bignoniaceae	Stereospermum neuranthum Kurz	6.5	15.1455	229.385	1491	911.141	36.0812	1816.19	6.33306	42.4142	0.660156	1.45952	43.8738	20.6207
แดง	Mimosoideae	Xylia xylocarpa (Roxb.) Taub. var. kerrii (Craib & Hutch.) I.C.Nielsen	15	19.2182	369.339	5540.08	3098.87	122.715	6991.83	24.3805	147.096	0.190352	4.64355	151.739	71.3174
แดง	Mimosoideae	Xylia xylocarpa (Roxb.) Taub. var. kerrii (Craib & Hutch.) I.C.Nielsen	8	12.25	150.062	1200.5	744.412	29.4787	1453.8	5.0694	34.5481	0.810464	1.19694	35.745	16.8002
แดง	Mimosoideae	Xylia xylocarpa (Roxb.) Taub. var. kerrii (Craib & Hutch.) I.C.Nielsen	10	15.4	237.16	2371.6	1404.64	55.6236	2925.28	10.2005	65.824	0.425377	2.22036	68.0444	31.9809
แดง	Mimosoideae	Xylia xylocarpa (Roxb.) Taub. var. kerrii (Craib & Hutch.) I.C.Nielsen	10	21.8909	479.212	4792.12	2706.82	107.19	6024.23	21.0065	128.197	0.218414	4.10822	132.305	62.1833
แดง	Mimosoideae	Xylia xylocarpa (Roxb.) Taub. var. kerrii (Craib & Hutch.) I.C.Nielsen	10	16.3545	267.471	2674.71	1571.37	62.2263	3309.89	11.5416	73.7678	0.379569	2.47177	76.2396	35.8326
แดง	Mimosoideae	Xylia xylocarpa (Roxb.) Taub. var. kerrii (Craib & Hutch.) I.C.Nielsen	10	7.28636	53.0911	530.911	347.821	13.7737	628.923	2.19305	15.9667	1.75364	0.562226	16.529	7.76862
แดง	Mimosoideae	Xylia xylocarpa (Roxb.) Taub. var. kerrii (Craib & Hutch.) I.C.Nielsen	14	27.3	745.29	10434.1	5592.55	221.465	13395.3	46.7093	268.174	0.10441	7.72739	275.902	129.674
แดง	Mimosoideae	Xylia xylocarpa (Roxb.) Taub. var. kerrii (Craib & Hutch.) I.C.Nielsen	13	18.3909	338.226	4396.93	2498.05	98.9229	5514.61	19.2294	118.152	0.236982	3.81705	121.969	57.3256
แดง	Mimosoideae	Xylia xylocarpa (Roxb.) Taub. var. kerrii (Craib & Hutch.) I.C.Nielsen	13.5	16.3864	268.513	3624.92	2086.42	82.6223	4522.72	15.7707	98.3931	0.284573	3.23026	101.623	47.763
แดง	Mimosoideae	Xylia xylocarpa (Roxb.) Taub. var. kerrii (Craib & Hutch.) I.C.Nielsen	11	14.4455	208.671	2295.38	1362.49	53.9546	2828.77	9.86393	63.8186	0.438744	2.15636	65.9749	31.0082
แดง	Mimosoideae	Xylia xylocarpa (Roxb.) Taub. var. kerrii (Craib & Hutch.) I.C.Nielsen	4.5	5.53636	30.6513	137.931	98.9575	3.91872	157.555	0.549395	4.46811	6.26663	0.158941	4.62705	2.17471
แดง	Mimosoideae	Xylia xylocarpa (Roxb.) Taub. var. kerrii (Craib & Hutch.) I.C.Nielsen	5	7.09545	50.3455	251.727	173.423	6.86757	292.251	1.01908	7.88665	3.55031	0.279696	8.16634	3.83818
แดง	Mimosoideae	Xylia xylocarpa (Roxb.) Taub. var. kerrii (Craib & Hutch.) I.C.Nielsen	7.5	10.5318	110.919	831.894	528.756	20.9387	997.493	3.47826	24.417	1.14674	0.85343	25.2704	11.8771
แดง	Mimosoideae	Xylia xylocarpa (Roxb.) Taub. var. kerrii (Craib & Hutch.) I.C.Nielsen	10.5	28.0318	785.783	8250.72	4492.83	177.916	10525.4	36.7019	214.618	0.130464	6.43235	221.05	103.894
แดง	Mimosoideae	Xylia xylocarpa (Roxb.) Taub. var. kerrii (Craib & Hutch.) I.C.Nielsen	13	19.7273	389.165	5059.15	2847.23	112.75	6369.24	22.2095	134.96	0.207469	4.30165	139.262	65.4529
แดง	Mimosoideae	Xylia xylocarpa (Roxb.) Taub. var. kerrii (Craib & Hutch.) I.C.Nielsen	11	10.9773	120.501	1325.51	816.457	32.3317	1609.48	5.61226	37.9439	0.737931	1.31073	39.2547	18.4497
แดง	Mimosoideae	Xylia xylocarpa (Roxb.) Taub. var. kerrii (Craib & Hutch.) I.C.Nielsen	8	9.19545	84.5564	676.451	435.992	17.2653	806.59	2.81258	20.0779	1.39457	0.704438	20.7823	9.76768
แดง	Mimosoideae	Xylia xylocarpa (Roxb.) Taub. var. kerrii (Craib & Hutch.) I.C.Nielsen	7	8.30455	68.9655	482.758	318.307	12.605	570.414	1.98903	14.594	1.9186	0.51451	15.1085	7.101
แดง	Mimosoideae	Xylia xylocarpa (Roxb.) Taub. var. kerrii (Craib & Hutch.) I.C.Nielsen	6	6.68182	44.6467	267.88	183.78	7.27767	311.526	1.08629	8.36397	3.34769	0.296499	8.66046	4.07042
แดง	Mimosoideae	Xylia xylocarpa (Roxb.) Taub. var. kerrii (Craib & Hutch.) I.C.Nielsen	13	18.0727	326.623	4246.11	2418.04	95.7545	5320.43	18.5523	114.307	0.244955	3.70433	118.011	55.4653
แดง	Mimosoideae	Xylia xylocarpa (Roxb.) Taub. var. kerrii (Craib & Hutch.) I.C.Nielsen	13.5	15.6227	244.07	3294.94	1908.73	75.5857	4100.43	14.2982	89.8839	0.311513	2.97165	92.8556	43.6421
แดง	Mimosoideae	Xylia xylocarpa (Roxb.) Taub. var. kerrii (Craib & Hutch.) I.C.Nielsen	9	13.4591	181.147	1630.32	990.3	39.2159	1990.7	6.94156	46.1574	0.606619	1.58323	47.7407	22.4381
แดง	Mimosoideae	Xylia xylocarpa (Roxb.) Taub. var. kerrii (Craib & Hutch.) I.C.Nielsen	11	10.7227	114.977	1264.75	781.499	30.9473	1533.76	5.34822	36.2956	0.771444	1.25558	37.5511	17.649
แดง	Mimosoideae	Xylia xylocarpa (Roxb.) Taub. var. kerrii (Craib & Hutch.) I.C.Nielsen	8	9.92727	98.5507	788.406	502.932	19.9161	943.979	3.29165	23.2077	1.20649	0.812022	24.0198	11.2893
แดง	Mimosoideae	Xylia xylocarpa (Roxb.) Taub. var. kerrii (Craib & Hutch.) I.C.Nielsen	7.5	7.31818	53.5558	401.668	268.143	10.6185	472.25	1.64674	12.2652	2.28288	0.433298	12.6985	5.9683
แดง	Mimosoideae	Xylia xylocarpa (Roxb.) Taub. var. kerrii (Craib & Hutch.) I.C.Nielsen	11	27.9682	782.219	8604.41	4672.19	185.019	10989	38.3187	223.338	0.125371	6.65023	229.988	108.094
กระแจะ	Ochnaceae	Ochna integerrima (Lour.) Merr.	11	13.2045	174.36	1917.96	1152.33	45.6322	2352.21	8.20216	53.8344	0.520114	1.83448	55.6688	26.1644
กระแจะ	Ochnaceae	Ochna integerrima (Lour.) Merr.	7	6.39545	40.9018	286.313	195.546	7.74364	333.561	1.16313	8.90677	3.14368	0.315589	9.22235	4.33451
ขว้าว	Rubiaceae	Haldina cordifolia (Roxb.) Ridsdale	8	9.00455	81.0818	648.655	419.26	16.6027	772.57	2.69395	19.2967	1.45103	0.677494	19.9742	9.38785
ขว้าว	Rubiaceae	Haldina cordifolia (Roxb.) Ridsdale	7	7.12727	50.798	355.586	239.338	9.47777	416.697	1.45302	10.9308	2.56157	0.386612	11.3174	5.31918
ขว้าว	Rubiaceae	Haldina cordifolia (Roxb.) Ridsdale	6.5	6.87273	47.2344	307.023	208.707	8.26478	358.365	1.24962	9.5144	2.94291	0.336938	9.85134	4.63013
คำรอก	Connaraceae	Ellipanthus tomentosus Kurz var. tomentosus	8	5.6	31.36	250.88	172.879	6.84601	291.24	1.01556	7.86156	3.56163	0.278813	8.14037	3.82598
คำรอก	Connaraceae	Ellipanthus tomentosus Kurz var. tomentosus	8	9.25909	85.7308	685.846	441.637	17.4888	818.097	2.8527	20.3415	1.3765	0.713523	21.055	9.89587
คำรอก	Connaraceae	Ellipanthus tomentosus Kurz var. tomentosus	6	8.55909	73.258	439.548	291.654	11.5495	518.045	1.80642	13.3559	2.09645	0.471376	13.8273	6.49883
คำรอก	Connaraceae	Ellipanthus tomentosus Kurz var. tomentosus	8	9.89545	97.92	783.36	499.929	19.7972	937.775	3.27002	23.0672	1.21384	0.807204	23.8744	11.221
คำรอก	Connaraceae	Ellipanthus tomentosus Kurz var. tomentosus	7	6.17273	38.1026	266.718	183.036	7.24822	310.138	1.08145	8.32967	3.36148	0.295292	8.62497	4.05373
คำรอก	Connaraceae	Ellipanthus tomentosus Kurz var. tomentosus	4	5.88636	34.6493	138.597	99.4031	3.93636	158.337	0.55212	4.48848	6.23819	0.159663	4.64815	2.18463
คำรอก	Connaraceae	Ellipanthus tomentosus Kurz var. tomentosus	5	7.03182	49.4465	247.232	170.534	6.75313	286.892	1.00039	7.75352	3.61126	0.275008	8.02853	3.77341
คำรอก	Connaraceae	Ellipanthus tomentosus Kurz var. tomentosus	5	5.44091	29.6035	148.017	105.69	4.18532	169.399	0.590695	4.77602	5.86262	0.169848	4.94587	2.32456
คำรอก	Connaraceae	Ellipanthus tomentosus Kurz var. tomentosus	4	8.52727	72.7144	290.858	198.44	7.85821	339	1.18209	9.0403	3.09724	0.320283	9.36058	4.39947
ตะแบกเลือด	Combretaceae	Terminalia mucronata Craib & Hutch.	11	14.5091	210.514	2315.65	1373.71	54.3988	2854.43	9.95339	64.3522	0.435106	2.17341	66.5256	31.267
ตะแบกเลือด	Combretaceae	Terminalia mucronata Craib & Hutch.	11	15.6227	244.07	2684.77	1576.88	62.4444	3322.67	11.5861	74.0305	0.378222	2.48002	76.5105	35.9599
ตะแบกเลือด	Combretaceae	Terminalia mucronata Craib & Hutch.	9	13.1727	173.521	1561.69	951.362	37.6739	1904.68	6.6416	44.3155	0.631833	1.52246	45.838	21.5439
ตะแบกเลือด	Combretaceae	Terminalia mucronata Craib & Hutch.	8	10.7545	115.66	925.282	583.912	23.1229	1112.66	3.87985	27.0028	1.03693	0.941681	27.9444	13.1339
ตะแบกเลือด	Combretaceae	Terminalia mucronata Craib & Hutch.	9	9.70455	94.1782	847.604	538.062	21.3073	1016.84	3.54573	24.853	1.12662	0.868339	25.7213	12.089
ตะแบกเลือด	Combretaceae	Terminalia mucronata Craib & Hutch.	10	9.06818	82.2319	822.319	523.078	20.7139	985.704	3.43715	24.1511	1.15937	0.844331	24.9954	11.7478
ตะแบกเลือด	Combretaceae	Terminalia mucronata Craib & Hutch.	10.5	13.1091	171.848	1804.41	1088.57	43.1075	2209.3	7.70384	50.8113	0.551058	1.73594	52.5473	24.6972
ตะแบกเลือด	Combretaceae	Terminalia mucronata Craib & Hutch.	11	12.1227	146.961	1616.57	982.504	38.9071	1973.45	6.88141	45.7886	0.611507	1.57108	47.3596	22.259
ตะแบกเลือด	Combretaceae	Terminalia mucronata Craib & Hutch.	8	8.11364	65.8311	526.649	345.216	13.6705	623.738	2.17497	15.8455	1.76706	0.558017	16.4035	7.70966
ตะแบกเลือด	Combretaceae	Terminalia mucronata Craib & Hutch.	8	9.83182	96.6646	773.317	493.949	19.5604	925.429	3.22697	22.7874	1.22875	0.797606	23.585	11.0849
ตะแบกเลือด	Combretaceae	Terminalia mucronata Craib & Hutch.	12	13.6818	187.192	2246.31	1335.3	52.878	2766.68	9.6474	62.5254	0.447818	2.11498	64.6404	30.381
ตะแบกเลือด	Combretaceae	Terminalia mucronata Craib & Hutch.	12	9.16364	83.9722	1007.67	632.257	25.0374	1214.53	4.23505	29.2724	0.956532	1.01882	30.2912	14.2369
ตะขบไทย	Flacourtiaceae	Flacourtia rukam Zoll. & Moritzi	10	11.4227	130.479	1304.79	804.549	31.8601	1583.65	5.52219	37.3823	0.749017	1.29196	38.6743	18.1769
ตะขบป่า	Flacourtiaceae	Flacourtia indica (Burm.f.) Merr.	7	16.0364	257.165	1800.15	1086.18	43.0127	2203.96	7.6852	50.6979	0.552291	1.73223	52.4302	24.6422
ตะคร้อ	Sapindaceae	Schleichera oleosa (Lour.) Oken	8.5	16.5773	274.806	2335.85	1384.88	54.8412	2880	10.0426	64.8838	0.431541	2.19038	67.0742	31.5249
ตะคร้อ	Sapindaceae	Schleichera oleosa (Lour.) Oken	11.5	13.7773	189.813	2182.85	1300.09	51.4836	2686.45	9.36763	60.8513	0.460138	2.06127	62.9125	29.5689
ตะคร้อ	Sapindaceae	Schleichera oleosa (Lour.) Oken	6.5	16.7045	279.042	1813.77	1093.84	43.3161	2221.08	7.74491	51.061	0.548364	1.74409	52.8051	24.8184
ปอลาย	Tiliaceae	Grewia eriocarpa Juss.	8.5	14.0318	196.892	1673.58	1014.78	40.1854	2044.96	7.13078	47.3162	0.591764	1.62137	48.9375	23.0006
มะกอกเกลื้อน	Burseraceae	Canarium subulatum Guillaumin	12	10.6909	114.296	1371.55	842.874	33.3778	1666.92	5.81256	39.1904	0.714461	1.35234	40.5427	19.0551
มะขามป้อม	Euphorbiaceae	Phyllanthus emblica L.	6.5	5.25	27.5625	179.156	126.289	5.00103	206.096	0.718656	5.71968	4.89537	0.203237	5.92292	2.78377
มะขามป้อม	Euphorbiaceae	Phyllanthus emblica L.	5.5	6.3	39.69	218.295	151.842	6.01295	252.463	0.880339	6.89329	4.06192	0.244683	7.13797	3.35485
มะขามป้อม	Euphorbiaceae	Phyllanthus emblica L.	3	13.0455	170.184	510.552	335.365	13.2805	604.167	2.10673	15.3872	1.8197	0.542095	15.9293	7.48676
มะค่าแต้	Caesalpinioideae	Sindora siamensis Teijsm. & Miq.	6	12.1545	147.733	886.398	560.994	22.2154	1064.67	3.7125	25.9279	1.07992	0.905044	26.8329	12.6115
มะค่าแต้	Caesalpinioideae	Sindora siamensis Teijsm. & Miq.	7	8.24091	67.9126	475.388	313.773	12.4254	561.473	1.95786	14.3833	1.94671	0.507174	14.8904	6.9985
มะค่าแต้	Caesalpinioideae	Sindora siamensis Teijsm. & Miq.	14	26.0273	677.419	9483.86	5116.07	202.596	12144.1	42.3463	244.943	0.114312	7.17811	252.121	118.497
มะค่าแต้	Caesalpinioideae	Sindora siamensis Teijsm. & Miq.	15	33.2818	1107.68	16615.2	8630.65	341.774	21600.3	75.3201	417.094	0.0671312	10.8541	427.948	201.135
มะค่าแต้	Caesalpinioideae	Sindora siamensis Teijsm. & Miq.	15	26.3773	695.761	10436.4	5593.72	221.511	13398.4	46.7201	268.231	0.104387	7.72872	275.96	129.701
มะค่าแต้	Caesalpinioideae	Sindora siamensis Teijsm. & Miq.	14	26.1864	685.726	9600.16	5174.55	204.912	12297	42.8797	247.792	0.112998	7.24648	255.039	119.868
มะค่าแต้	Caesalpinioideae	Sindora siamensis Teijsm. & Miq.	13	11.1045	123.311	1603.04	974.836	38.6035	1956.49	6.82229	45.4258	0.61639	1.55911	46.9849	22.0829
มะค่าแต้	Caesalpinioideae	Sindora siamensis Teijsm. & Miq.	14	12.7273	161.983	2267.77	1347.2	53.349	2793.83	9.74208	63.0911	0.443803	2.13309	65.2242	30.6554
มะค่าแต้	Caesalpinioideae	Sindora siamensis Teijsm. & Miq.	9	6.04545	36.5475	328.928	222.56	8.81339	384.647	1.34126	10.1547	2.75736	0.359408	10.5141	4.94161
มะค่าแต้	Caesalpinioideae	Sindora siamensis Teijsm. & Miq.	12	28.2545	798.319	9579.83	5164.33	204.508	12270.3	42.7865	247.294	0.113225	7.23456	254.529	119.628
ส้านใหญ่	Dilleniaceae	Dillenia obovata (Blume) Hoogland	4	7.22273	52.1678	208.671	145.59	5.76535	241.039	0.840504	6.60586	4.23866	0.23454	6.8404	3.21499
สารภี	Guttiferae	Mammea siamensis Kosterm.	7	6.65	44.2225	309.557	210.313	8.32838	361.403	1.26021	9.58859	2.92014	0.339543	9.92813	4.66622
													Sum	5487.51	2579.13
													ha-1	34297	16119.6
													tonCha-1	34.297	16.1196

## Sheet: Plot4
Species name	Family	Scientific name	Height (m)	DBH (cm)	D2	D2H	D2H^0.9326	WS	D2H^1.027	WB	WS+WB	28/(WS+WB)	WL	TotalBiomass	CarbonStock
เต็ง	Dipterocarpaceae	Shorea obtusa Wall.ex Blume	7	6.45909	41.7199	292.039	199.191	7.88797	340.414	1.18702	9.075	3.0854	0.321502	9.3965	4.41635
เต็ง	Dipterocarpaceae	Shorea obtusa Wall.ex Blume	7	7.66818	58.801	411.607	274.326	10.8633	484.255	1.6886	12.5519	2.23074	0.443314	12.9952	6.10775
เต็ง	Dipterocarpaceae	Shorea obtusa Wall.ex Blume	8	8.30455	68.9655	551.724	360.52	14.2766	654.257	2.28139	16.558	1.69103	0.582742	17.1407	8.05615
เต็ง	Dipterocarpaceae	Shorea obtusa Wall.ex Blume	3.5	6.68182	44.6467	156.263	111.171	4.40237	179.098	0.624516	5.02689	5.57005	0.178729	5.20562	2.44664
เต็ง	Dipterocarpaceae	Shorea obtusa Wall.ex Blume	6.5	18.0727	326.623	2123.05	1266.85	50.1671	2610.89	9.10418	59.2713	0.472404	2.01044	61.2817	28.8024
เต็ง	Dipterocarpaceae	Shorea obtusa Wall.ex Blume	7	17.6909	312.968	2190.78	1304.49	51.658	2696.46	9.40257	61.0605	0.458561	2.06799	63.1285	29.6704
เต็ง	Dipterocarpaceae	Shorea obtusa Wall.ex Blume	10	12.3773	153.197	1531.97	934.467	37.0049	1867.46	6.51184	43.5167	0.643431	1.49604	45.0128	21.156
เต็ง	Dipterocarpaceae	Shorea obtusa Wall.ex Blume	6.2	10.1182	102.378	634.741	410.867	16.2703	755.556	2.63462	18.905	1.48109	0.66397	19.5689	9.1974
เต็ง	Dipterocarpaceae	Shorea obtusa Wall.ex Blume	12	21.2864	453.109	5437.31	3045.22	120.591	6858.66	23.9162	144.507	0.193762	4.57117	149.078	70.0668
เต็ง	Dipterocarpaceae	Shorea obtusa Wall.ex Blume	6	7	49	294	200.438	7.93736	342.762	1.19521	9.13257	3.06595	0.323525	9.45609	4.44436
เต็ง	Dipterocarpaceae	Shorea obtusa Wall.ex Blume	9	22.3364	498.913	4490.22	2547.44	100.879	5634.8	19.6486	120.527	0.232312	3.88633	124.414	58.4744
เต็ง	Dipterocarpaceae	Shorea obtusa Wall.ex Blume	11	25.55	652.803	7180.83	3947.01	156.302	9126.23	31.8231	188.125	0.148837	5.7525	193.877	91.1223
เต็ง	Dipterocarpaceae	Shorea obtusa Wall.ex Blume	8	18.6136	346.467	2771.74	1624.47	64.3289	3433.26	11.9718	76.3007	0.366969	2.55122	78.8519	37.0604
เต็ง	Dipterocarpaceae	Shorea obtusa Wall.ex Blume	10	20.125	405.016	4050.16	2313.81	91.627	5068.43	17.6736	109.301	0.256174	3.55651	112.857	53.0428
เต็ง	Dipterocarpaceae	Shorea obtusa Wall.ex Blume	9	23.0523	531.407	4782.67	2701.84	106.993	6012.03	20.9639	127.957	0.218824	4.10133	132.058	62.0674
เต็ง	Dipterocarpaceae	Shorea obtusa Wall.ex Blume	10	27.0455	731.457	7314.57	4015.52	159.015	9300.83	32.432	191.447	0.146255	5.83925	197.286	92.7244
เต็ง	Dipterocarpaceae	Shorea obtusa Wall.ex Blume	5	13.2045	174.36	871.8	552.373	21.874	1046.67	3.64972	25.5237	1.09702	0.89125	26.415	12.415
เต็ง	Dipterocarpaceae	Shorea obtusa Wall.ex Blume	7	8.20909	67.3892	471.724	311.517	12.3361	557.029	1.94236	14.2784	1.961	0.503525	14.782	6.94752
เต็ง	Dipterocarpaceae	Shorea obtusa Wall.ex Blume	10	9.03636	81.6559	816.559	519.66	20.5785	978.613	3.41242	23.991	1.16711	0.838852	24.8298	11.67
เต็ง	Dipterocarpaceae	Shorea obtusa Wall.ex Blume	10	21.5727	465.383	4653.83	2633.9	104.303	5845.76	20.3842	124.687	0.224563	4.00701	128.694	60.486
เต็ง	Dipterocarpaceae	Shorea obtusa Wall.ex Blume	12	24.1182	581.687	6980.24	3844.09	152.226	8864.51	30.9106	183.137	0.152891	5.62141	188.758	88.7162
เต็ง	Dipterocarpaceae	Shorea obtusa Wall.ex Blume	11	23.45	549.903	6048.93	3363.51	133.195	7652.15	26.6831	159.878	0.175133	4.99667	164.875	77.4912
เต็ง	Dipterocarpaceae	Shorea obtusa Wall.ex Blume	7	11.3591	129.029	903.203	570.907	22.6079	1085.4	3.7848	26.3927	1.0609	0.920896	27.3136	12.8374
เต็ง	Dipterocarpaceae	Shorea obtusa Wall.ex Blume	5	6.20455	38.4964	192.482	135.027	5.34709	221.855	0.773607	6.12069	4.57464	0.217408	6.3381	2.97891
เต็ง	Dipterocarpaceae	Shorea obtusa Wall.ex Blume	6	10.9773	120.501	723.003	463.91	18.3709	863.648	3.01154	21.3824	1.30949	0.749351	22.1317	10.4019
เต็ง	Dipterocarpaceae	Shorea obtusa Wall.ex Blume	5	6.74545	45.5012	227.506	157.809	6.24923	263.409	0.918509	7.16774	3.90639	0.254363	7.4221	3.48839
เต็ง	Dipterocarpaceae	Shorea obtusa Wall.ex Blume	6	7.47727	55.9096	335.458	226.678	8.97646	392.491	1.36862	10.3451	2.7066	0.366085	10.7112	5.03424
เต็ง	Dipterocarpaceae	Shorea obtusa Wall.ex Blume	11	14.4455	208.671	2295.38	1362.49	53.9546	2828.77	9.86393	63.8186	0.438744	2.15636	65.9749	31.0082
เต็ง	Dipterocarpaceae	Shorea obtusa Wall.ex Blume	8	10.7705	116.003	928.022	585.524	23.1867	1116.05	3.89165	27.0784	1.03403	0.944256	28.0227	13.1706
เต็ง	Dipterocarpaceae	Shorea obtusa Wall.ex Blume	8	10.0227	100.455	803.64	511.989	20.2748	962.717	3.35699	23.6318	1.18485	0.826551	24.4583	11.4954
เต็ง	Dipterocarpaceae	Shorea obtusa Wall.ex Blume	7	7.79545	60.7691	425.384	282.879	11.202	500.908	1.74667	12.9487	2.16238	0.457168	13.4059	6.30075
เต็ง	Dipterocarpaceae	Shorea obtusa Wall.ex Blume	8	8.46364	71.6331	573.065	373.509	14.791	680.261	2.37207	17.163	1.63141	0.603714	17.7667	8.35037
เต็ง	Dipterocarpaceae	Shorea obtusa Wall.ex Blume	10	17.0227	289.773	2897.73	1693.23	67.0518	3593.63	12.531	79.5828	0.351835	2.65368	82.2365	38.6512
เต็ง	Dipterocarpaceae	Shorea obtusa Wall.ex Blume	10	18.7727	352.415	3524.15	2032.28	80.4782	4393.65	15.3206	95.7989	0.292279	3.1518	98.9507	46.5068
เต็ง	Dipterocarpaceae	Shorea obtusa Wall.ex Blume	10	17.2136	296.309	2963.09	1728.82	68.4612	3676.9	12.8214	81.2826	0.344477	2.70653	83.9891	39.4749
แดง	Mimosoideae	Xylia xylocarpa (Roxb.) Taub. var. kerrii (Craib & Hutch.) I.C.Nielsen	9	11.6136	134.877	1213.89	752.151	29.7852	1470.46	5.12748	34.9127	0.802001	1.20919	36.1219	16.9773
แดง	Mimosoideae	Xylia xylocarpa (Roxb.) Taub. var. kerrii (Craib & Hutch.) I.C.Nielsen	8	6.42727	41.3098	330.479	223.539	8.85214	386.51	1.34776	10.1999	2.74512	0.360995	10.5609	4.96362
แดง	Mimosoideae	Xylia xylocarpa (Roxb.) Taub. var. kerrii (Craib & Hutch.) I.C.Nielsen	8	10.8182	117.033	936.264	590.373	23.3788	1126.23	3.92716	27.3059	1.02542	0.952001	28.2579	13.2812
แดง	Mimosoideae	Xylia xylocarpa (Roxb.) Taub. var. kerrii (Craib & Hutch.) I.C.Nielsen	8	6.3	39.69	317.52	215.353	8.52799	370.953	1.29351	9.82151	2.85089	0.347719	10.1692	4.77954
แดง	Mimosoideae	Xylia xylocarpa (Roxb.) Taub. var. kerrii (Craib & Hutch.) I.C.Nielsen	9	12.7591	162.794	1465.15	896.399	35.4974	1783.86	6.22032	41.7177	0.671177	1.43642	43.1541	20.2825
แดง	Mimosoideae	Xylia xylocarpa (Roxb.) Taub. var. kerrii (Craib & Hutch.) I.C.Nielsen	8	5.34545	28.5739	228.591	158.511	6.27703	264.7	0.923009	7.20003	3.88887	0.255502	7.45554	3.5041
แดง	Mimosoideae	Xylia xylocarpa (Roxb.) Taub. var. kerrii (Craib & Hutch.) I.C.Nielsen	6	5.12273	26.2423	157.454	111.961	4.43364	180.5	0.629403	5.06305	5.53027	0.180009	5.24306	2.46424
กระแจะ	Ochnaceae	Ochna integerrima (Lour.) Merr.	7	6.68182	44.6467	312.527	212.193	8.40286	364.963	1.27263	9.67549	2.89391	0.342594	10.0181	4.7085
กระบก	Irvingiaceae	Irvingia malayana Oliv. ex A.W.Benn.	9	20.1091	404.376	3639.38	2094.18	82.9296	4541.25	15.8353	98.7649	0.283502	3.24147	102.006	47.943
กุ๊ก	Anacardiaceae	Lannea coromandelica (Houtt.) Merr.	8	8.90909	79.3719	634.975	411.009	16.2759	755.842	2.63562	18.9116	1.48058	0.664198	19.5758	9.20061
คำมอกน้อย	Rubiaceae	Gardenia obtusifolia Roxb. ex Kurz	6	8.43182	71.0956	426.573	283.617	11.2312	502.347	1.75168	12.9829	2.15668	0.458362	13.4413	6.3174
คำมอกน้อย	Rubiaceae	Gardenia obtusifolia Roxb. ex Kurz	4.5	5.69545	32.4382	145.972	104.327	4.13136	166.995	0.582313	4.71367	5.94017	0.16764	4.88131	2.29422
คำมอกน้อย	Rubiaceae	Gardenia obtusifolia Roxb. ex Kurz	5	5.61591	31.5384	157.692	112.119	4.4399	180.78	0.630381	5.07028	5.52238	0.180265	5.25054	2.46776
คำมอกน้อย	Rubiaceae	Gardenia obtusifolia Roxb. ex Kurz	5	5.25	27.5625	137.812	98.8782	3.91558	157.416	0.54891	4.46449	6.27172	0.158813	4.6233	2.17295
คำมอกน้อย	Rubiaceae	Gardenia obtusifolia Roxb. ex Kurz	7	8.75	76.5625	535.938	350.891	13.8953	635.039	2.21438	16.1097	1.73809	0.567187	16.6768	7.83811
คำรอก	Connaraceae	Ellipanthus tomentosus Kurz var. tomentosus	6.5	9.22727	85.1426	553.427	361.558	14.3177	656.331	2.28863	16.6063	1.68611	0.584418	17.1907	8.07965
คำรอก	Connaraceae	Ellipanthus tomentosus Kurz var. tomentosus	7	9.54545	91.1157	637.81	412.72	16.3437	759.308	2.64771	18.9914	1.47435	0.666955	19.6584	9.23943
คำรอก	Connaraceae	Ellipanthus tomentosus Kurz var. tomentosus	2	6.01364	36.1638	72.3276	54.1985	2.14626	81.1906	0.283111	2.42937	11.5256	0.0865755	2.51595	1.1825
คำรอก	Connaraceae	Ellipanthus tomentosus Kurz var. tomentosus	10	12.3773	153.197	1531.97	934.467	37.0049	1867.46	6.51184	43.5167	0.643431	1.49604	45.0128	21.156
คำรอก	Connaraceae	Ellipanthus tomentosus Kurz var. tomentosus	7	5.56818	31.0046	217.033	151.023	5.98051	250.964	0.875111	6.85562	4.08424	0.243354	7.09898	3.33652
ตะโกพนม	Ebenaceae	Diospyros castanea Fletcher	10.5	16.1955	262.293	2754.07	1614.81	63.9464	3410.79	11.8934	75.8399	0.369199	2.53679	78.3767	36.837
ตะโกพนม	Ebenaceae	Diospyros castanea Fletcher	5	10.2136	104.318	521.592	342.123	13.5481	617.588	2.15353	15.7016	1.78326	0.553019	16.2546	7.63968
พลองเหมือด	Melastomataceae	Memecylon edule Roxb.	6	6.3	39.69	238.14	164.677	6.52122	276.062	0.962629	7.48385	3.74139	0.265506	7.74936	3.6422
พลองเหมือด	Melastomataceae	Memecylon edule Roxb.	6	5.75909	33.1671	199.003	139.289	5.51583	229.577	0.800535	6.31637	4.43293	0.22432	6.54069	3.07412
พลองเหมือด	Melastomataceae	Memecylon edule Roxb.	6	5.56818	31.0046	186.028	130.8	5.17969	214.218	0.746979	5.92667	4.72441	0.210553	6.13722	2.88449
พลองเหมือด	Melastomataceae	Memecylon edule Roxb.	6	9.03636	81.6559	489.935	322.718	12.7796	579.125	2.01941	14.799	1.89201	0.521645	15.3207	7.20072
พลองเหมือด	Melastomataceae	Memecylon edule Roxb.	7	9.78409	95.7284	670.099	432.173	17.114	798.812	2.78546	19.8995	1.40707	0.698289	20.5978	9.68096
มะกอกเกลื้อน	Burseraceae	Canarium subulatum Guillaumin	7.5	10.2455	104.969	787.27	502.256	19.8893	942.582	3.28678	23.1761	1.20814	0.810938	23.9871	11.2739
มะม่วงนก	Anacardiaceae	Buchanania arborescens (Blume) Blume	8	10.7545	115.66	925.282	583.912	23.1229	1112.66	3.87985	27.0028	1.03693	0.941681	27.9444	13.1339
มะม่วงหัวแมงวัน	Anacardiaceae	Buchanania lanzan Spreng.	7.5	11.3591	129.029	967.717	608.848	24.1104	1165.1	4.06271	28.1731	0.993856	0.981493	29.1546	13.7027
มะม่วงหัวแมงวัน	Anacardiaceae	Buchanania lanzan Spreng.	7.5	10.0864	101.735	763.01	487.807	19.3172	912.765	3.18281	22.5	1.24445	0.787745	23.2877	10.9452
มะม่วงหัวแมงวัน	Anacardiaceae	Buchanania lanzan Spreng.	8.5	13.0455	170.184	1446.56	885.79	35.0773	1760.62	6.13929	41.2166	0.679339	1.41977	42.6363	20.0391
ยางเหียง	Dipterocarpaceae	Dipterocarpus obtusifolius Teijsm. ex Miq.	10.5	14.5409	211.438	2220.1	1320.77	52.3025	2733.53	9.53183	61.8343	0.452823	2.09282	63.9271	30.0457
ยางเหียง	Dipterocarpaceae	Dipterocarpus obtusifolius Teijsm. ex Miq.	10	25.7409	662.594	6625.94	3661.81	145.008	8402.75	29.3004	174.308	0.160635	5.38691	179.695	84.4566
ยางเหียง	Dipterocarpaceae	Dipterocarpus obtusifolius Teijsm. ex Miq.	8	15.5273	241.096	1928.77	1158.38	45.872	2365.83	8.24964	54.1216	0.517353	1.84382	55.9655	26.3038
ยางเหียง	Dipterocarpaceae	Dipterocarpus obtusifolius Teijsm. ex Miq.	3	5.25	27.5625	82.6875	61.4051	2.43164	93.156	0.324835	2.75648	10.1579	0.0982039	2.85468	1.3417
ยางเหียง	Dipterocarpaceae	Dipterocarpus obtusifolius Teijsm. ex Miq.	5	5.56818	31.0046	155.023	110.348	4.36978	177.639	0.619426	4.9892	5.61212	0.177396	5.1666	2.4283
ยางเหียง	Dipterocarpaceae	Dipterocarpus obtusifolius Teijsm. ex Miq.	7	6.3	39.69	277.83	190.138	7.52946	323.416	1.12775	8.65721	3.2343	0.306814	8.96402	4.21309
ยางเหียง	Dipterocarpaceae	Dipterocarpus obtusifolius Teijsm. ex Miq.	8	6.3	39.69	317.52	215.353	8.52799	370.953	1.29351	9.82151	2.85089	0.347719	10.1692	4.77954
ยางพลวง	Dipterocarpaceae	Dipterocarpus tuberculatus Roxb.	8	10.9773	120.501	964.004	606.669	24.0241	1160.51	4.0467	28.0708	0.997478	0.978016	29.0488	13.6529
ยางพลวง	Dipterocarpaceae	Dipterocarpus tuberculatus Roxb.	7	7.79545	60.7691	425.384	282.879	11.202	500.908	1.74667	12.9487	2.16238	0.457168	13.4059	6.30075
ยางพลวง	Dipterocarpaceae	Dipterocarpus tuberculatus Roxb.	4.5	5.98182	35.7821	161.02	114.323	4.52721	184.699	0.644046	5.17125	5.41455	0.183839	5.35509	2.51689
ยางพลวง	Dipterocarpaceae	Dipterocarpus tuberculatus Roxb.	5.5	13.4591	181.147	996.309	625.608	24.7741	1200.47	4.18603	28.9601	0.966847	1.00822	29.9683	14.0851
ยางพลวง	Dipterocarpaceae	Dipterocarpus tuberculatus Roxb.	10.5	17.8182	317.488	3333.62	1929.62	76.4129	4149.87	14.4706	90.8835	0.308087	3.00222	93.8857	44.1263
ยางพลวง	Dipterocarpaceae	Dipterocarpus tuberculatus Roxb.	11	20.4273	417.273	4590.01	2600.2	102.968	5763.45	20.0971	123.065	0.227522	3.96006	127.025	59.7019
ยางพลวง	Dipterocarpaceae	Dipterocarpus tuberculatus Roxb.	12	24.0227	577.091	6925.1	3815.76	151.104	8792.6	30.6598	181.764	0.154046	5.58516	187.349	88.0541
ยางพลวง	Dipterocarpaceae	Dipterocarpus tuberculatus Roxb.	6	9.86364	97.2913	583.748	379.998	15.0479	693.288	2.41749	17.4654	1.60317	0.614188	18.0796	8.49742
ยางพลวง	Dipterocarpaceae	Dipterocarpus tuberculatus Roxb.	8	13.3	176.89	1415.12	867.82	34.3657	1721.33	6.00229	40.368	0.693619	1.39156	41.7595	19.627
ยางพลวง	Dipterocarpaceae	Dipterocarpus tuberculatus Roxb.	6	5.93409	35.2134	211.281	147.287	5.83256	244.135	0.8513	6.68386	4.1892	0.237293	6.92115	3.25294
ยางพลวง	Dipterocarpaceae	Dipterocarpus tuberculatus Roxb.	7	9.68864	93.8697	657.088	424.342	16.8039	782.887	2.72993	19.5339	1.43341	0.685679	20.2195	9.50318
ยางพลวง	Dipterocarpaceae	Dipterocarpus tuberculatus Roxb.	8	16.7045	279.042	2232.33	1327.56	52.5712	2749.01	9.58579	62.157	0.450472	2.10317	64.2602	30.2023
ยางพลวง	Dipterocarpaceae	Dipterocarpus tuberculatus Roxb.	8	11.8364	140.1	1120.8	698.214	27.6493	1354.76	4.72406	32.3733	0.864909	1.12371	33.497	15.7436
ยางพลวง	Dipterocarpaceae	Dipterocarpus tuberculatus Roxb.	4	6.39545	40.9018	163.607	116.036	4.59502	187.748	0.654678	5.2497	5.33364	0.186615	5.43632	2.55507
ยางพลวง	Dipterocarpaceae	Dipterocarpus tuberculatus Roxb.	7	13.8091	190.691	1334.84	821.816	32.5439	1621.12	5.65284	38.1967	0.733047	1.31918	39.5159	18.5725
ยางพลวง	Dipterocarpaceae	Dipterocarpus tuberculatus Roxb.	13	31.9773	1022.55	13293.1	7009.61	277.581	17177.7	59.8985	337.479	0.0829681	9.26199	346.741	162.968
ยางพลวง	Dipterocarpaceae	Dipterocarpus tuberculatus Roxb.	5	17.3091	299.605	1498.02	915.142	36.2396	1824.98	6.3637	42.6033	0.657226	1.46579	44.0691	20.7125
ยางพลวง	Dipterocarpaceae	Dipterocarpus tuberculatus Roxb.	6	5.17045	26.7336	160.402	113.914	4.511	183.971	0.641507	5.15251	5.43425	0.183175	5.33568	2.50777
ยางพลวง	Dipterocarpaceae	Dipterocarpus tuberculatus Roxb.	4.5	6.10909	37.321	167.944	118.902	4.70852	192.861	0.672507	5.38103	5.20346	0.191261	5.57229	2.61898
ยางพลวง	Dipterocarpaceae	Dipterocarpus tuberculatus Roxb.	12	25.1364	631.837	7582.04	4152.3	164.431	9650.29	33.6506	198.082	0.141356	6.01121	204.093	95.9236
ยางพลวง	Dipterocarpaceae	Dipterocarpus tuberculatus Roxb.	11	17.8182	317.488	3492.36	2015.18	79.801	4352.95	15.1787	94.9797	0.2948	3.12696	98.1067	46.1102
รักขี้หมู	Anacardiaceae	Semecarpus albescens Kurz	7	5.21818	27.2294	190.606	133.8	5.29847	219.634	0.765865	6.06433	4.61716	0.215417	6.27975	2.95148
รักขี้หมู	Anacardiaceae	Semecarpus albescens Kurz	8	7.63636	58.314	466.512	308.306	12.2089	550.709	1.92032	14.1292	1.98171	0.498329	14.6276	6.87496
รักขี้หมู	Anacardiaceae	Semecarpus albescens Kurz	7.5	7.15909	51.2526	384.394	257.373	10.192	451.405	1.57405	11.766	2.37973	0.415846	12.1819	5.72548
รักขี้หมู	Anacardiaceae	Semecarpus albescens Kurz	6	5.53636	30.6513	183.908	129.41	5.12462	211.712	0.738238	5.86286	4.77583	0.208297	6.07115	2.85344
รักขี้หมู	Anacardiaceae	Semecarpus albescens Kurz	8	14.0318	196.892	1575.14	959	37.9764	1921.52	6.70035	44.6768	0.626724	1.53439	46.2111	21.7192
รักขี้หมู	Anacardiaceae	Semecarpus albescens Kurz	7	13.8409	191.571	1341	825.351	32.6839	1628.8	5.67963	38.3635	0.72986	1.32475	39.6883	18.6535
รักขี้หมู	Anacardiaceae	Semecarpus albescens Kurz	8.5	6.68182	44.6467	379.497	254.314	10.0708	445.499	1.55346	11.6243	2.40875	0.410888	12.0352	5.65653
รักขี้หมู	Anacardiaceae	Semecarpus albescens Kurz	8	6.39545	40.9018	327.215	221.479	8.77058	382.59	1.33409	10.1047	2.771	0.357654	10.4623	4.91729
รักขี้หมู	Anacardiaceae	Semecarpus albescens Kurz	10	16.7364	280.106	2801.06	1640.49	64.9633	3470.56	12.1019	77.0651	0.363329	2.57514	79.6403	37.4309
รักขี้หมู	Anacardiaceae	Semecarpus albescens Kurz	10	25.7409	662.594	6625.94	3661.81	145.008	8402.75	29.3004	174.308	0.160635	5.38691	179.695	84.4566
รักขี้หมู	Anacardiaceae	Semecarpus albescens Kurz	8	7.57273	57.3462	458.77	303.531	12.0198	541.324	1.8876	13.9074	2.01331	0.490602	14.398	6.76707
รักขี้หมู	Anacardiaceae	Semecarpus albescens Kurz	7	9.19545	84.5564	591.895	384.942	15.2437	703.226	2.45215	17.6958	1.58229	0.622164	18.318	8.60947
รักขี้หมู	Anacardiaceae	Semecarpus albescens Kurz	10	17.5	306.25	3062.5	1782.85	70.6008	3803.65	13.2633	83.8641	0.333873	2.7865	86.6506	40.7258
รักขี้หมู	Anacardiaceae	Semecarpus albescens Kurz	8	20.2364	409.51	3276.08	1898.54	75.1822	4076.33	14.2142	89.3964	0.313212	2.95673	92.3531	43.406
รัง	Dipterocarpaceae	Shorea siamensis Miq. var. siamensis	11	31.2773	978.268	10760.9	5755.77	227.929	13826.4	48.2128	276.141	0.101397	7.91156	284.053	133.505
รัง	Dipterocarpaceae	Shorea siamensis Miq. var. siamensis	7.5	14.6364	214.223	1606.67	976.896	38.6851	1961.05	6.83817	45.5232	0.615071	1.56233	47.0856	22.1302
รัง	Dipterocarpaceae	Shorea siamensis Miq. var. siamensis	7.5	12.6318	159.563	1196.72	742.226	29.3922	1449.1	5.05302	34.4452	0.812886	1.19348	35.6387	16.7502
รัง	Dipterocarpaceae	Shorea siamensis Miq. var. siamensis	3	7.03182	49.4465	148.339	105.904	4.19381	169.778	0.592015	4.78583	5.85061	0.170195	4.95602	2.32933
รัง	Dipterocarpaceae	Shorea siamensis Miq. var. siamensis	7	16.1	259.21	1814.47	1094.23	43.3317	2221.96	7.74797	51.0796	0.548164	1.7447	52.8243	24.8274
รัง	Dipterocarpaceae	Shorea siamensis Miq. var. siamensis	7.5	13.5227	182.864	1371.48	842.836	33.3763	1666.84	5.81227	39.1886	0.714494	1.35228	40.5409	19.0542
รัง	Dipterocarpaceae	Shorea siamensis Miq. var. siamensis	10	10.6591	113.616	1136.16	707.137	28.0026	1373.84	4.79059	32.7932	0.853835	1.13787	33.9311	15.9476
รัง	Dipterocarpaceae	Shorea siamensis Miq. var. siamensis	5	7.31818	53.5558	267.779	183.715	7.27511	311.406	1.08587	8.36098	3.34889	0.296394	8.65737	4.06897
รัง	Dipterocarpaceae	Shorea siamensis Miq. var. siamensis	5	5.52045	30.4754	152.377	108.59	4.30017	174.525	0.60857	4.90874	5.70411	0.174547	5.08329	2.38915
รัง	Dipterocarpaceae	Shorea siamensis Miq. var. siamensis	5.5	8.59091	73.8037	405.92	270.79	10.7233	477.385	1.66464	12.3879	2.26027	0.437585	12.8255	6.02798
รัง	Dipterocarpaceae	Shorea siamensis Miq. var. siamensis	6	5.82273	33.9042	203.425	142.173	5.63006	234.818	0.81881	6.44887	4.34185	0.228998	6.67787	3.1386
รัง	Dipterocarpaceae	Shorea siamensis Miq. var. siamensis	7	8.65455	74.9012	524.308	343.785	13.6139	620.891	2.16505	15.7789	1.77452	0.555704	16.3346	7.67727
รัง	Dipterocarpaceae	Shorea siamensis Miq. var. siamensis	5	8.71818	76.0067	380.033	254.649	10.0841	446.146	1.55571	11.6398	2.40554	0.411432	12.0512	5.66408
รัง	Dipterocarpaceae	Shorea siamensis Miq. var. siamensis	5	5.80682	33.7191	168.596	119.332	4.72555	193.629	0.675186	5.40073	5.18448	0.191958	5.59269	2.62857
รัง	Dipterocarpaceae	Shorea siamensis Miq. var. siamensis	6	8.46364	71.6331	429.799	285.616	11.3104	506.248	1.76529	13.0757	2.14138	0.4616	13.5373	6.36253
รัง	Dipterocarpaceae	Shorea siamensis Miq. var. siamensis	8	12.8864	166.058	1328.47	818.157	32.399	1613.17	5.62514	38.0242	0.736374	1.31342	39.3376	18.4887
รัง	Dipterocarpaceae	Shorea siamensis Miq. var. siamensis	8	17.6273	310.721	2485.77	1467.59	58.1168	3069.99	10.7051	68.8218	0.406848	2.31563	71.1375	33.4346
รัง	Dipterocarpaceae	Shorea siamensis Miq. var. siamensis	10	22.0818	487.607	4876.07	2751.02	108.94	6132.64	21.3845	130.325	0.214848	4.16931	134.494	63.2123
รัง	Dipterocarpaceae	Shorea siamensis Miq. var. siamensis	10	19.9818	399.273	3992.73	2283.2	90.4148	4994.64	17.4163	107.831	0.259665	3.5129	111.344	52.3317
รัง	Dipterocarpaceae	Shorea siamensis Miq. var. siamensis	7	9.57727	91.7242	642.069	415.289	16.4455	764.516	2.66587	19.1113	1.4651	0.671096	19.7824	9.29774
รัง	Dipterocarpaceae	Shorea siamensis Miq. var. siamensis	11	25.1045	630.238	6932.62	3819.63	151.257	8802.41	30.694	181.951	0.153887	5.59011	187.541	88.1444
รัง	Dipterocarpaceae	Shorea siamensis Miq. var. siamensis	11	22.75	517.562	5693.19	3178.66	125.875	7190.35	25.0728	150.948	0.185495	4.75072	155.699	73.1783
รัง	Dipterocarpaceae	Shorea siamensis Miq. var. siamensis	8	8.65455	74.9012	599.209	389.376	15.4193	712.153	2.48328	17.9026	1.56402	0.629319	18.5319	8.70999
รัง	Dipterocarpaceae	Shorea siamensis Miq. var. siamensis	8.5	11.3591	129.029	1096.75	684.231	27.0956	1324.92	4.61999	31.7155	0.882848	1.10151	32.8171	15.424
รัง	Dipterocarpaceae	Shorea siamensis Miq. var. siamensis	9	14.1273	199.58	1796.22	1083.97	42.925	2199.01	7.66794	50.593	0.553437	1.7288	52.3218	24.5912
รัง	Dipterocarpaceae	Shorea siamensis Miq. var. siamensis	6.5	7.03182	49.4465	321.402	217.808	8.62519	375.612	1.30976	9.93495	2.81833	0.3517	10.2866	4.83472
รัง	Dipterocarpaceae	Shorea siamensis Miq. var. siamensis	7	12.8864	166.058	1162.41	722.36	28.6055	1406.45	4.90428	33.5097	0.835578	1.16201	34.6717	16.2957
รัง	Dipterocarpaceae	Shorea siamensis Miq. var. siamensis	9	17.4364	304.027	2736.24	1605.06	63.5602	3388.11	11.8143	75.3746	0.371478	2.52221	77.8968	36.6115
รัง	Dipterocarpaceae	Shorea siamensis Miq. var. siamensis	6	9.54545	91.1157	546.694	357.454	14.1552	648.132	2.26004	16.4152	1.70573	0.57779	16.993	7.98672
รัง	Dipterocarpaceae	Shorea siamensis Miq. var. siamensis	6	5.91818	35.0249	210.149	146.551	5.80343	242.793	0.846619	6.65005	4.2105	0.2361	6.88615	3.23649
รัง	Dipterocarpaceae	Shorea siamensis Miq. var. siamensis	7.5	8.11364	65.8311	493.733	325.051	12.872	583.736	2.03549	14.9075	1.87825	0.525417	15.4329	7.25347
รัง	Dipterocarpaceae	Shorea siamensis Miq. var. siamensis	5	8.24091	67.9126	339.563	229.264	9.07886	397.425	1.38582	10.4647	2.67567	0.370279	10.835	5.09243
รัง	Dipterocarpaceae	Shorea siamensis Miq. var. siamensis	5	5.72727	32.8017	164.008	116.301	4.60552	188.221	0.656325	5.26185	5.32132	0.187044	5.44889	2.56098
รัง	Dipterocarpaceae	Shorea siamensis Miq. var. siamensis	8	13.6818	187.192	1497.54	914.865	36.2287	1824.37	6.36158	42.5902	0.657428	1.46536	44.0556	20.7061
รัง	Dipterocarpaceae	Shorea siamensis Miq. var. siamensis	6.5	7.25455	52.6284	342.085	230.852	9.14173	400.457	1.39639	10.5381	2.65702	0.372853	10.911	5.12816
รัง	Dipterocarpaceae	Shorea siamensis Miq. var. siamensis	5	9.48182	89.9049	449.524	297.823	11.7938	530.124	1.84854	13.6423	2.05244	0.481362	14.1237	6.63813
รัง	Dipterocarpaceae	Shorea siamensis Miq. var. siamensis	5	5.34545	28.5739	142.869	102.258	4.04941	163.351	0.569606	4.61901	6.0619	0.164287	4.7833	2.24815
รัง	Dipterocarpaceae	Shorea siamensis Miq. var. siamensis	8	12.4886	155.966	1247.73	771.688	30.5588	1512.57	5.27433	35.8332	0.781399	1.24008	37.0732	17.4244
รัง	Dipterocarpaceae	Shorea siamensis Miq. var. siamensis	5	6.45909	41.7199	208.599	145.543	5.7635	240.954	0.840207	6.60371	4.24004	0.234464	6.83817	3.21394
รัง	Dipterocarpaceae	Shorea siamensis Miq. var. siamensis	5	6.44318	41.5146	207.573	144.875	5.73705	239.737	0.835962	6.57301	4.25984	0.233381	6.80639	3.199
รัง	Dipterocarpaceae	Shorea siamensis Miq. var. siamensis	7	14.6045	213.293	1493.05	912.308	36.1274	1818.75	6.342	42.4694	0.659298	1.46135	43.9307	20.6475
รัง	Dipterocarpaceae	Shorea siamensis Miq. var. siamensis	5	6.84091	46.798	233.99	162	6.41518	271.123	0.945405	7.36059	3.80404	0.261162	7.62175	3.58222
รัง	Dipterocarpaceae	Shorea siamensis Miq. var. siamensis	7	11.8045	139.347	975.431	613.373	24.2896	1174.64	4.09597	28.3855	0.986418	0.988711	29.3743	13.8059
รัง	Dipterocarpaceae	Shorea siamensis Miq. var. siamensis	7	9.25909	85.7308	600.115	389.926	15.4411	713.259	2.48713	17.9282	1.56179	0.630204	18.5584	8.72244
รัง	Dipterocarpaceae	Shorea siamensis Miq. var. siamensis	7	10.5	110.25	771.75	493.016	19.5234	923.503	3.22026	22.7437	1.23111	0.796108	23.5398	11.0637
รัง	Dipterocarpaceae	Shorea siamensis Miq. var. siamensis	3	6.825	46.5806	139.742	100.169	3.96668	159.68	0.556804	4.52348	6.18992	0.160903	4.68438	2.20166
รัง	Dipterocarpaceae	Shorea siamensis Miq. var. siamensis	5	11.2955	127.587	637.936	412.796	16.3467	759.463	2.64825	18.995	1.47407	0.667078	19.662	9.24116
รัง	Dipterocarpaceae	Shorea siamensis Miq. var. siamensis	6	11.8364	140.1	840.597	533.913	21.143	1008.21	3.51563	24.6586	1.13551	0.861693	25.5203	11.9945
รัง	Dipterocarpaceae	Shorea siamensis Miq. var. siamensis	7	8.52727	72.7144	509.001	334.415	13.2428	602.282	2.10016	15.343	1.82494	0.540559	15.8835	7.46526
รัง	Dipterocarpaceae	Shorea siamensis Miq. var. siamensis	9	16.9273	286.533	2578.79	1518.75	60.1426	3188.05	11.1167	71.2593	0.392931	2.39274	73.6521	34.6165
รัง	Dipterocarpaceae	Shorea siamensis Miq. var. siamensis	3	5.23409	27.3957	82.1871	61.0585	2.41792	92.5771	0.322816	2.74073	10.2162	0.0976443	2.83838	1.33404
รัง	Dipterocarpaceae	Shorea siamensis Miq. var. siamensis	7	13.3636	178.587	1250.11	773.06	30.6132	1515.53	5.28466	35.8978	0.779992	1.24225	37.1401	17.4558
รัง	Dipterocarpaceae	Shorea siamensis Miq. var. siamensis	5	5.17045	26.7336	133.668	96.1022	3.80565	152.556	0.531964	4.33761	6.45517	0.154317	4.49193	2.11121
รัง	Dipterocarpaceae	Shorea siamensis Miq. var. siamensis	7	20.6182	425.109	2975.77	1735.71	68.7343	3693.06	12.8777	81.612	0.343087	2.71675	84.3287	39.6345
รัง	Dipterocarpaceae	Shorea siamensis Miq. var. siamensis	6	5.61591	31.5384	189.231	132.899	5.26281	218.007	0.76019	6.023	4.64885	0.213956	6.23695	2.93137
รัง	Dipterocarpaceae	Shorea siamensis Miq. var. siamensis	7	13.1091	171.848	1202.94	745.821	29.5345	1456.83	5.07998	34.6145	0.80891	1.19917	35.8137	16.8324
รัง	Dipterocarpaceae	Shorea siamensis Miq. var. siamensis	10	17.9136	320.898	3208.98	1862.25	73.7452	3990.61	13.9153	87.6604	0.319414	2.90348	90.5639	42.565
รัง	Dipterocarpaceae	Shorea siamensis Miq. var. siamensis	9	10.4682	109.583	986.245	619.713	24.5406	1188.02	4.14261	28.6832	0.97618	0.998822	29.6821	13.9506
รัง	Dipterocarpaceae	Shorea siamensis Miq. var. siamensis	8	9.29091	86.321	690.568	444.471	17.6011	823.882	2.87288	20.4739	1.36759	0.718086	21.192	9.96026
รัง	Dipterocarpaceae	Shorea siamensis Miq. var. siamensis	8	10.3091	106.277	850.219	539.61	21.3686	1020.07	3.55697	24.9255	1.12335	0.870818	25.7964	12.1243
สองสลึง	Celastraceae	Lophopetalum duperreanum Pierre	9	10.8182	117.033	1053.3	658.918	26.0931	1271.04	4.43212	30.5253	0.917273	1.06126	31.5865	14.8457
สองสลึง	Celastraceae	Lophopetalum duperreanum Pierre	8	6.07727	36.9332	295.466	201.37	7.97426	344.517	1.20133	9.17559	3.05157	0.325037	9.50063	4.4653
สองสลึง	Celastraceae	Lophopetalum duperreanum Pierre	8	10.2455	104.969	839.755	533.414	21.1232	1007.17	3.51202	24.6352	1.13658	0.860893	25.4961	11.9832
สองสลึง	Celastraceae	Lophopetalum duperreanum Pierre	8	6.36364	40.4959	323.967	219.428	8.68937	378.69	1.32049	10.0099	2.79724	0.354328	10.3642	4.87117
													Sum	7723.88	3630.22
													ha-1	48274.2	22688.9
													tonCha-1	48.2742	22.6889

## Sheet: Plot5
Species name	Family	Scientific name	Height (m)	DBH (cm)	D2	D2H	D2H^0.9326	WS	D2H^1.027	WB	WS+WB	28/(WS+WB)	WL	TotalBiomass	CarbonStock
เครือแมด	Papilionoideae	Dalbergia volubilis Roxb. var. volubilis	15.5	15.7182	247.061	3829.45	2196	86.9617	4784.99	16.6853	103.647	0.270148	3.38813	107.035	50.3065
เครือแมด	Papilionoideae	Dalbergia volubilis Roxb. var. volubilis	16	14.7318	217.026	3472.42	2004.44	79.376	4327.43	15.0897	94.4657	0.296404	3.11135	97.5771	45.8612
เครือแมด	Papilionoideae	Dalbergia volubilis Roxb. var. volubilis	14.5	17.7545	315.224	4570.75	2590.03	102.565	5738.61	20.0105	122.576	0.228431	3.94585	126.521	59.4651
เครือแมด	Papilionoideae	Dalbergia volubilis Roxb. var. volubilis	14	13.7455	188.938	2645.13	1555.15	61.5841	3272.29	11.4105	72.9946	0.38359	2.44744	75.442	35.4578
เครือแมด	Papilionoideae	Dalbergia volubilis Roxb. var. volubilis	8	7.57273	57.3462	458.77	303.531	12.0198	541.324	1.8876	13.9074	2.01331	0.490602	14.398	6.76707
เติม	Euphorbiaceae	Bischofia javensis Blume	7	5.47273	29.9507	209.655	146.23	5.7907	242.207	0.844575	6.63528	4.21987	0.235579	6.87086	3.2293
เลียงมัน	Tiliaceae	Berrya cordifolia (Willd.) Burret	12	16.3227	266.431	3197.18	1855.86	73.4921	3975.53	13.8627	87.3548	0.320532	2.89409	90.2489	42.417
เลียงมัน	Tiliaceae	Berrya cordifolia (Willd.) Burret	14	22.0818	487.607	6826.49	3765.07	149.097	8664.05	30.2115	179.308	0.156156	5.52011	184.828	86.8693
เสลาดำ	Lythraceae	Lagerstroemia villosa Wall. ex Kurz	15	16.1955	262.293	3934.39	2252.07	89.1822	4919.71	17.155	106.337	0.263313	3.46845	109.806	51.6086
เสลาดำ	Lythraceae	Lagerstroemia villosa Wall. ex Kurz	18	33.6	1128.96	20321.3	10413.5	412.373	26562.3	92.6228	504.996	0.055446	12.4307	517.427	243.19
เสี้ยวเครือ	Caesalpinioideae	Bauhinia glauca (Wall. ex Benth.)	14	18.2955	334.724	4686.13	2650.95	104.978	5887.44	20.5295	125.507	0.223095	4.03072	129.538	60.8828
เสี้ยวเครือ	Caesalpinioideae	Bauhinia glauca (Wall. ex Benth.)	9	8.05	64.8025	583.223	379.679	15.0353	692.647	2.41526	17.4506	1.60453	0.613673	18.0642	8.49019
เสี้ยวเครือ	Caesalpinioideae	Bauhinia glauca (Wall. ex Benth.)	8	5.47273	29.9507	239.606	165.623	6.55865	277.808	0.968715	7.52737	3.71976	0.26704	7.79441	3.66337
เสี้ยวเครือ	Caesalpinioideae	Bauhinia glauca (Wall. ex Benth.)	8	9.83182	96.6646	773.317	493.949	19.5604	925.429	3.22697	22.7874	1.22875	0.797606	23.585	11.0849
เสี้ยวเครือ	Caesalpinioideae	Bauhinia glauca (Wall. ex Benth.)	12	13.6182	185.455	2225.46	1323.74	52.4202	2740.31	9.55546	61.9757	0.45179	2.09736	64.073	30.1143
เสี้ยวเครือ	Caesalpinioideae	Bauhinia glauca (Wall. ex Benth.)	13	13.3	176.89	2299.57	1364.81	54.0464	2834.07	9.88241	63.9288	0.437987	2.15989	66.0887	31.0617
เสี้ยวเครือ	Caesalpinioideae	Bauhinia glauca (Wall. ex Benth.)	8	12.8864	166.058	1328.47	818.157	32.399	1613.17	5.62514	38.0242	0.736374	1.31342	39.3376	18.4887
เสี้ยวเครือ	Caesalpinioideae	Bauhinia glauca (Wall. ex Benth.)	11	18.55	344.103	3785.13	2172.29	86.0227	4728.12	16.487	102.51	0.273145	3.35407	105.864	49.756
เสี้ยวเครือ	Caesalpinioideae	Bauhinia glauca (Wall. ex Benth.)	13	12.5682	157.959	2053.47	1228.08	48.632	2523.05	8.79787	57.4298	0.487552	1.95102	59.3808	27.909
เสี้ยวเครือ	Caesalpinioideae	Bauhinia glauca (Wall. ex Benth.)	6	12.4091	153.986	923.913	583.106	23.091	1110.97	3.87396	26.965	1.03838	0.940394	27.9054	13.1155
เสี้ยวเครือ	Caesalpinioideae	Bauhinia glauca (Wall. ex Benth.)	10	10.5318	110.919	1109.19	691.47	27.3822	1340.36	4.67384	32.056	0.87347	1.113	33.169	15.5895
เสี้ยวเครือ	Caesalpinioideae	Bauhinia glauca (Wall. ex Benth.)	7	18.2	331.24	2318.68	1375.38	54.4652	2858.26	9.96677	64.4319	0.434567	2.17596	66.6079	31.3057
แข้งกวาง	Rubiaceae	Wendlandia tinctoria (Roxb.) DC.	5	8.62273	74.3514	371.757	249.473	9.87914	436.171	1.52093	11.4001	2.45613	0.403043	11.8031	5.54746
แข้งกวาง	Rubiaceae	Wendlandia tinctoria (Roxb.) DC.	5	10.5318	110.919	554.596	362.27	14.3459	657.755	2.29359	16.6395	1.68274	0.585568	17.2251	8.09578
แข้งกวาง	Rubiaceae	Wendlandia tinctoria (Roxb.) DC.	4.5	5.88636	34.6493	155.922	110.944	4.39339	178.696	0.623113	5.01651	5.58157	0.178362	5.19487	2.44159
แข้งกวาง	Rubiaceae	Wendlandia tinctoria (Roxb.) DC.	6	5.66364	32.0768	192.461	135.014	5.34654	221.829	0.773519	6.12006	4.57512	0.217386	6.33744	2.9786
แข้งกวาง	Rubiaceae	Wendlandia tinctoria (Roxb.) DC.	11	7.7	59.29	652.19	421.391	16.6871	776.895	2.70903	19.3961	1.44359	0.680926	20.077	9.43621
แคหัวหมู	Bignoniaceae	Markhamia stipulata Seem. var. stipulata	13	14.9545	223.638	2907.3	1698.44	67.2583	3605.82	12.5735	79.8318	0.350738	2.66143	82.4932	38.7718
แคหัวหมู	Bignoniaceae	Markhamia stipulata Seem. var. stipulata	8.5	12.0273	144.655	1229.57	761.209	30.1439	1489.97	5.19551	35.3394	0.792317	1.22352	36.5629	17.1846
แคหัวหมู	Bignoniaceae	Markhamia stipulata Seem. var. stipulata	8.5	12.0273	144.655	1229.57	761.209	30.1439	1489.97	5.19551	35.3394	0.792317	1.22352	36.5629	17.1846
กระท่อมหมู	Rubiaceae	Mitragyna rotundifolia (Roxb.) Kuntze	13	10.4364	108.918	1415.93	868.283	34.384	1722.34	6.00581	40.3898	0.693244	1.39229	41.7821	19.6376
กระพี้เครือ	Papilionoideae	Dalbergia foliacea Wall.	13	5.85455	34.2757	445.584	295.387	11.6973	525.353	1.8319	13.5292	2.06959	0.47742	14.0067	6.58313
กระพี้จั่น	Papilionoideae	Millettia brandisiana Kurz	15	17.6273	310.721	4660.81	2637.59	104.449	5854.77	20.4156	124.864	0.224244	4.01214	128.876	60.5718
กระพี้จั่น	Papilionoideae	Millettia brandisiana Kurz	7.5	12.0273	144.655	1084.91	677.345	26.8229	1310.24	4.56881	31.3917	0.891956	1.09056	32.4822	15.2667
กระพี้จั่น	Papilionoideae	Millettia brandisiana Kurz	15	25.1364	631.837	9477.55	5112.89	202.471	12135.8	42.3174	244.788	0.114385	7.17439	251.962	118.422
กระพี้จั่น	Papilionoideae	Millettia brandisiana Kurz	11.5	16.0682	258.186	2969.14	1732.11	68.5916	3684.62	12.8483	81.4399	0.343812	2.71141	84.1513	39.5511
กระพี้จั่น	Papilionoideae	Millettia brandisiana Kurz	13.5	15.8455	251.078	3389.56	1959.8	77.608	4221.41	14.72	92.3281	0.303266	3.04631	95.3744	44.826
กระพี้จั่น	Papilionoideae	Millettia brandisiana Kurz	14	15.4636	239.124	3347.74	1937.24	76.7146	4167.92	14.5335	91.2482	0.306855	3.01336	94.2615	44.3029
กระพี้จั่น	Papilionoideae	Millettia brandisiana Kurz	15.5	17.8818	319.759	4956.27	2793.2	110.611	6236.26	21.7458	132.356	0.21155	4.22744	136.584	64.1944
กระพี้จั่น	Papilionoideae	Millettia brandisiana Kurz	13	13.1091	171.848	2234.03	1328.5	52.6084	2751.15	9.59325	62.2017	0.450149	2.1046	64.3063	30.2239
กระพี้จั่น	Papilionoideae	Millettia brandisiana Kurz	9	12.4727	155.569	1400.12	859.239	34.0259	1702.6	5.93696	39.9628	0.700651	1.37807	41.3409	19.4302
กระพี้จั่น	Papilionoideae	Millettia brandisiana Kurz	11.5	14.5091	210.514	2420.91	1431.85	56.7013	2987.76	10.4183	67.1197	0.417165	2.2616	69.3813	32.6092
กระพี้จั่น	Papilionoideae	Millettia brandisiana Kurz	10	12.5045	156.364	1563.64	952.469	37.7178	1907.12	6.65012	44.3679	0.631087	1.52419	45.8921	21.5693
กระพี้จั่น	Papilionoideae	Millettia brandisiana Kurz	8	6.61818	43.8003	350.403	236.082	9.34886	410.46	1.43127	10.7801	2.59737	0.381334	11.1615	5.24589
กระพี้จั่น	Papilionoideae	Millettia brandisiana Kurz	5	5.31364	28.2347	141.174	101.125	4.00457	161.36	0.562664	4.56723	6.13063	0.162453	4.72968	2.22295
กระพี้จั่น	Papilionoideae	Millettia brandisiana Kurz	10	13.7773	189.813	1898.13	1141.21	45.1921	2327.24	8.11509	53.3072	0.525258	1.81733	55.1245	25.9085
กระพี้จั่น	Papilionoideae	Millettia brandisiana Kurz	10	12.4727	155.569	1555.69	947.954	37.539	1897.16	6.61541	44.1544	0.634139	1.51713	45.6715	21.4656
กระพี้จั่น	Papilionoideae	Millettia brandisiana Kurz	13	23.5136	552.891	7187.58	3950.47	156.439	9135.04	31.8539	188.293	0.148705	5.7569	194.05	91.2033
กระพี้จั่น	Papilionoideae	Millettia brandisiana Kurz	6	7.63636	58.314	349.884	235.757	9.33596	409.836	1.4291	10.7651	2.60101	0.380806	11.1459	5.23856
กระพี้จั่น	Papilionoideae	Millettia brandisiana Kurz	9	17.5636	308.481	2776.33	1626.98	64.4283	3439.1	11.9922	76.4204	0.366394	2.55497	78.9754	37.1184
กระพี้จั่น	Papilionoideae	Millettia brandisiana Kurz	6	31.2773	978.268	5869.61	3270.43	129.509	7419.27	25.871	155.38	0.180203	4.87321	160.253	75.319
กระพี้จั่น	Papilionoideae	Millettia brandisiana Kurz	13	17.0864	291.944	3795.27	2177.72	86.2376	4741.13	16.5323	102.77	0.272453	3.36187	106.132	49.882
กระพี้จั่น	Papilionoideae	Millettia brandisiana Kurz	12	12.1864	148.507	1782.09	1076.01	42.6101	2181.25	7.606	50.2161	0.557591	1.71647	51.9325	24.4083
กระพี้จั่น	Papilionoideae	Millettia brandisiana Kurz	12	16.1636	261.263	3135.16	1822.26	72.1617	3896.35	13.5866	85.7483	0.326537	2.84465	88.5929	41.6387
กระพี้จั่น	Papilionoideae	Millettia brandisiana Kurz	7	9.99091	99.8183	698.728	449.368	17.795	833.882	2.90775	20.7027	1.35248	0.725963	21.4287	10.0715
กระพี้จั่น	Papilionoideae	Millettia brandisiana Kurz	7.5	9.32273	86.9132	651.849	421.186	16.679	776.478	2.70758	19.3865	1.4443	0.680596	20.0671	9.43155
กระพี้จั่น	Papilionoideae	Millettia brandisiana Kurz	8.5	12.6636	160.368	1363.13	838.046	33.1866	1656.41	5.77591	38.9625	0.718639	1.34474	40.3073	18.9444
กระพี้จั่น	Papilionoideae	Millettia brandisiana Kurz	11	17.0545	290.858	3199.43	1857.08	73.5404	3978.41	13.8727	87.4132	0.320318	2.89588	90.3091	42.4453
กระพี้จั่น	Papilionoideae	Millettia brandisiana Kurz	8	10.1818	103.669	829.355	527.251	20.8791	994.367	3.46736	24.3465	1.15006	0.851019	25.1975	11.8428
กระพี้จั่น	Papilionoideae	Millettia brandisiana Kurz	9	9.48182	89.9049	809.144	515.258	20.4042	969.488	3.3806	23.7848	1.17722	0.831794	24.6166	11.5698
กระพี้จั่น	Papilionoideae	Millettia brandisiana Kurz	9	10.9455	119.803	1078.23	673.45	26.6686	1301.95	4.53989	31.2085	0.897191	1.08437	32.2929	15.1777
กระพี้จั่น	Papilionoideae	Millettia brandisiana Kurz	11	12.7591	162.794	1790.74	1080.88	42.8029	2192.12	7.64392	50.4468	0.55504	1.72402	52.1708	24.5203
กระพี้จั่น	Papilionoideae	Millettia brandisiana Kurz	12	14.7	216.09	2593.08	1526.6	60.4533	3206.19	11.18	71.6333	0.39088	2.40454	74.0378	34.7978
กระพี้จั่น	Papilionoideae	Millettia brandisiana Kurz	10	19.6	384.16	3841.6	2202.5	87.219	4800.58	16.7396	103.959	0.269338	3.39746	107.356	50.4574
กระพี้จั่น	Papilionoideae	Millettia brandisiana Kurz	9	8.84545	78.2421	704.179	452.636	17.9244	840.563	2.93104	20.8554	1.34258	0.731221	21.5866	10.1457
กระพี้จั่น	Papilionoideae	Millettia brandisiana Kurz	8	11.4227	130.479	1043.83	653.392	25.8743	1259.31	4.39121	30.2655	0.925144	1.05247	31.318	14.7195
กระพี้จั่น	Papilionoideae	Millettia brandisiana Kurz	7	8.4	70.56	493.92	325.165	12.8765	583.963	2.03628	14.9128	1.87758	0.525602	15.4384	7.25606
กระพี้จั่น	Papilionoideae	Millettia brandisiana Kurz	5.5	5.05909	25.5944	140.769	100.855	3.99387	160.886	0.561008	4.55487	6.14726	0.162015	4.71689	2.21694
กระพี้จั่น	Papilionoideae	Millettia brandisiana Kurz	9	22.5273	507.478	4567.3	2588.21	102.493	5734.17	19.9951	122.488	0.228594	3.94331	126.431	59.4227
กระพี้จั่น	Papilionoideae	Millettia brandisiana Kurz	9.5	8.52727	72.7144	690.787	444.603	17.6063	824.15	2.87381	20.4801	1.36718	0.718297	21.1984	9.96324
กระพี้จั่น	Papilionoideae	Millettia brandisiana Kurz	11	12.9182	166.879	1835.67	1106.15	43.8037	2248.63	7.84097	51.6447	0.542166	1.76315	53.4078	25.1017
กระพี้จั่น	Papilionoideae	Millettia brandisiana Kurz	6	6.80909	46.3637	278.182	190.363	7.53836	323.837	1.12922	8.66758	3.23043	0.307179	8.97476	4.21814
กระพี้จั่น	Papilionoideae	Millettia brandisiana Kurz	5	5.47273	29.9507	149.754	106.846	4.23109	171.44	0.597812	4.8289	5.79842	0.17172	5.00062	2.35029
กระพี้จั่น	Papilionoideae	Millettia brandisiana Kurz	5.5	5.25	27.5625	151.594	108.07	4.27955	173.604	0.605357	4.88491	5.73194	0.173704	5.05862	2.37755
กระพี้จั่น	Papilionoideae	Millettia brandisiana Kurz	5	6.68182	44.6467	223.233	155.043	6.13971	258.331	0.900799	7.04051	3.97698	0.249876	7.29039	3.42648
กระพี้จั่น	Papilionoideae	Millettia brandisiana Kurz	10	19.2182	369.339	3693.39	2123.15	84.0766	4610.47	16.0767	100.153	0.279571	3.2833	103.437	48.6152
กระพี้จั่น	Papilionoideae	Millettia brandisiana Kurz	7.5	13.1409	172.683	1295.13	798.992	31.6401	1571.61	5.4802	37.1203	0.754305	1.28319	38.4035	18.0496
กระพี้จั่น	Papilionoideae	Millettia brandisiana Kurz	8	5.79091	33.5346	268.277	184.034	7.28773	312	1.08795	8.37567	3.34301	0.296911	8.67258	4.07611
กางขี้มอด	Mimosoideae	Albizia odoratissima (L.f.) Benth.	13	7.50909	56.3864	733.024	469.904	18.6082	875.944	3.05442	21.6626	1.29255	0.758985	22.4216	10.5382
กุ๊ก	Anacardiaceae	Lannea coromandelica (Houtt.) Merr.	8	6.52273	42.546	340.368	229.771	9.09893	398.392	1.38919	10.4881	2.66969	0.371101	10.8592	5.10384
กุ๊ก	Anacardiaceae	Lannea coromandelica (Houtt.) Merr.	14	15.7818	249.066	3486.92	2012.25	79.685	4345.98	15.1544	94.8395	0.295236	3.1227	97.9622	46.0422
ขว้าว	Rubiaceae	Haldina cordifolia (Roxb.) Ridsdale	10	7.82727	61.2662	612.662	397.523	15.7419	728.578	2.54055	18.2825	1.53152	0.642458	18.9249	8.89471
ขะเจ๊าะ	Papilionoideae	Millettia leucantha Kurz var. leucantha	8	9.54545	91.1157	728.926	467.453	18.5112	870.915	3.03688	21.548	1.29942	0.755046	22.3031	10.4824
ขะเจ๊าะ	Papilionoideae	Millettia leucantha Kurz var. leucantha	12	12.1864	148.507	1782.09	1076.01	42.6101	2181.25	7.606	50.2161	0.557591	1.71647	51.9325	24.4083
ขะเจ๊าะ	Papilionoideae	Millettia leucantha Kurz var. leucantha	6.5	8.33636	69.495	451.717	299.177	11.8474	532.78	1.8578	13.7052	2.04302	0.483555	14.1888	6.66873
ขะเจ๊าะ	Papilionoideae	Millettia leucantha Kurz var. leucantha	10	10.8182	117.033	1170.33	726.95	28.7872	1416.29	4.93861	33.7258	0.830224	1.16928	34.8951	16.4007
ขะเจ๊าะ	Papilionoideae	Millettia leucantha Kurz var. leucantha	6	11.2	125.44	752.64	481.621	19.0722	900.026	3.13839	22.2106	1.26066	0.77781	22.9884	10.8045
ขะเจ๊าะ	Papilionoideae	Millettia leucantha Kurz var. leucantha	6	6.80909	46.3637	278.182	190.363	7.53836	323.837	1.12922	8.66758	3.23043	0.307179	8.97476	4.21814
คนทา	Simaroubaceae	Harrisonia perforata (Blanco) Merr.	4.5	8.71818	76.0067	342.03	230.817	9.14037	400.391	1.39616	10.5365	2.65742	0.372797	10.9093	5.12738
คูน	Caesalpinioideae	Cassia fistula L.	13	24.3091	590.932	7682.11	4203.39	166.454	9781.12	34.1068	200.561	0.139608	6.07502	206.636	97.1189
คูน	Caesalpinioideae	Cassia fistula L.	14	24.9773	623.864	8734.1	4737.84	187.618	11159.1	38.9119	226.53	0.123604	6.7293	233.26	109.632
คูน	Caesalpinioideae	Cassia fistula L.	18	31.0545	964.385	17358.9	8990.4	356.02	22593.8	78.7847	434.805	0.0643968	11.1861	445.991	209.616
ดู่แด้ง	Papilionoideae	Dalbergia glomeriflora Kurz	6.5	6.01364	36.1638	235.065	162.693	6.44265	272.402	0.949865	7.39252	3.78761	0.262287	7.65481	3.59776
ตะเคียนหนู	Combretaceae	Anogeissus acuminata (Roxb. ex DC.) Guill. & Perr. var. lanceolata C.B.Clarke	20	34.4909	1189.62	23792.5	12063.3	477.708	31232.2	108.907	586.615	0.0477315	13.7492	600.364	282.171
ตะเคียนหนู	Combretaceae	Anogeissus acuminata (Roxb. ex DC.) Guill. & Perr. var. lanceolata C.B.Clarke	13	10.8182	117.033	1521.43	928.471	36.7674	1854.27	6.46584	43.2333	0.647649	1.48666	44.7199	21.0184
ตะเคียนหนู	Combretaceae	Anogeissus acuminata (Roxb. ex DC.) Guill. & Perr. var. lanceolata C.B.Clarke	13.5	8.75	76.5625	1033.59	647.415	25.6376	1246.63	4.347	29.9846	0.933812	1.04296	31.0276	14.583
ตะเคียนหนู	Combretaceae	Anogeissus acuminata (Roxb. ex DC.) Guill. & Perr. var. lanceolata C.B.Clarke	13	13.2045	174.36	2266.68	1346.59	53.3252	2792.45	9.73728	63.0624	0.444004	2.13218	65.1946	30.6415
ตะเคียนหนู	Combretaceae	Anogeissus acuminata (Roxb. ex DC.) Guill. & Perr. var. lanceolata C.B.Clarke	8	7.82727	61.2662	490.13	322.837	12.7844	579.361	2.02023	14.8046	1.8913	0.521838	15.3264	7.20342
ตะเคียนหนู	Combretaceae	Anogeissus acuminata (Roxb. ex DC.) Guill. & Perr. var. lanceolata C.B.Clarke	8	5.47273	29.9507	239.606	165.623	6.55865	277.808	0.968715	7.52737	3.71976	0.26704	7.79441	3.66337
ตะเคียนหนู	Combretaceae	Anogeissus acuminata (Roxb. ex DC.) Guill. & Perr. var. lanceolata C.B.Clarke	11	7.7	59.29	652.19	421.391	16.6871	776.895	2.70903	19.3961	1.44359	0.680926	20.077	9.43621
ตะเคียนหนู	Combretaceae	Anogeissus acuminata (Roxb. ex DC.) Guill. & Perr. var. lanceolata C.B.Clarke	14	14.1591	200.48	2806.72	1643.58	65.0857	3477.76	12.127	77.2126	0.362635	2.57975	79.7924	37.5024
ตะเคียนหนู	Combretaceae	Anogeissus acuminata (Roxb. ex DC.) Guill. & Perr. var. lanceolata C.B.Clarke	5.5	11.3909	129.753	713.64	458.305	18.1489	852.164	2.9715	21.1204	1.32573	0.740339	21.8607	10.2745
ตะเคียนหนู	Combretaceae	Anogeissus acuminata (Roxb. ex DC.) Guill. & Perr. var. lanceolata C.B.Clarke	8	5.53636	30.6513	245.211	169.233	6.70161	284.483	0.991993	7.69361	3.63938	0.272897	7.9665	3.74426
ตะเคียนหนู	Combretaceae	Anogeissus acuminata (Roxb. ex DC.) Guill. & Perr. var. lanceolata C.B.Clarke	12	9.48182	89.9049	1078.86	673.818	26.6832	1302.73	4.54262	31.2258	0.896694	1.08496	32.3108	15.1861
ตะเคียนหนู	Combretaceae	Anogeissus acuminata (Roxb. ex DC.) Guill. & Perr. var. lanceolata C.B.Clarke	14	7.25455	52.6284	736.798	472.16	18.6975	880.576	3.07057	21.7681	1.28629	0.76261	22.5307	10.5894
ตะเคียนหนู	Combretaceae	Anogeissus acuminata (Roxb. ex DC.) Guill. & Perr. var. lanceolata C.B.Clarke	18	23.6727	560.398	10087.2	5418.95	214.59	12938.1	45.1152	259.706	0.107814	7.5293	267.235	125.6
ตะเคียนหนู	Combretaceae	Anogeissus acuminata (Roxb. ex DC.) Guill. & Perr. var. lanceolata C.B.Clarke	10	10.3091	106.277	1062.77	664.444	26.312	1282.79	4.47308	30.7851	0.909532	1.07005	31.8551	14.9719
ตะเคียนหนู	Combretaceae	Anogeissus acuminata (Roxb. ex DC.) Guill. & Perr. var. lanceolata C.B.Clarke	7.5	5.72727	32.8017	246.012	169.749	6.72205	285.439	0.995325	7.71737	3.62818	0.273734	7.99111	3.75582
ตะเคียนหนู	Combretaceae	Anogeissus acuminata (Roxb. ex DC.) Guill. & Perr. var. lanceolata C.B.Clarke	17	15.7182	247.061	4200.04	2393.57	94.7854	5261.16	18.3457	113.131	0.247501	3.66972	116.801	54.8964
ตะเคียนหนู	Combretaceae	Anogeissus acuminata (Roxb. ex DC.) Guill. & Perr. var. lanceolata C.B.Clarke	14	16.0045	256.145	3586.04	2065.54	81.7954	4472.9	15.597	97.3924	0.287497	3.20003	100.592	47.2784
ตะเคียนหนู	Combretaceae	Anogeissus acuminata (Roxb. ex DC.) Guill. & Perr. var. lanceolata C.B.Clarke	5.5	9.06818	82.2319	452.276	299.522	11.8611	533.457	1.86016	13.7212	2.04063	0.484113	14.2054	6.67652
ตะเคียนหนู	Combretaceae	Anogeissus acuminata (Roxb. ex DC.) Guill. & Perr. var. lanceolata C.B.Clarke	8	7.25455	52.6284	421.027	280.177	11.095	495.64	1.7283	12.8233	2.18353	0.452791	13.2761	6.23976
ตะเคียนหนู	Combretaceae	Anogeissus acuminata (Roxb. ex DC.) Guill. & Perr. var. lanceolata C.B.Clarke	7	6.87273	47.2344	330.641	223.641	8.85619	386.704	1.34844	10.2046	2.74385	0.36116	10.5658	4.96592
ตะเคียนหนู	Combretaceae	Anogeissus acuminata (Roxb. ex DC.) Guill. & Perr. var. lanceolata C.B.Clarke	6.5	5.88636	34.6493	225.22	156.33	6.19066	260.692	0.909033	7.09969	3.94383	0.251963	7.35166	3.45528
ตะเคียนหนู	Combretaceae	Anogeissus acuminata (Roxb. ex DC.) Guill. & Perr. var. lanceolata C.B.Clarke	6	5.25	27.5625	165.375	117.205	4.64131	189.832	0.661943	5.30325	5.27978	0.188509	5.49176	2.58113
ตะเคียนหนู	Combretaceae	Anogeissus acuminata (Roxb. ex DC.) Guill. & Perr. var. lanceolata C.B.Clarke	6	7.92273	62.7696	376.618	252.514	9.99954	442.028	1.54135	11.5409	2.42615	0.407971	11.9489	5.61597
ตะเคียนหนู	Combretaceae	Anogeissus acuminata (Roxb. ex DC.) Guill. & Perr. var. lanceolata C.B.Clarke	13	10.3091	106.277	1381.61	848.637	33.606	1679.48	5.85634	39.4624	0.709536	1.3614	40.8238	19.1872
ตะเคียนหนู	Combretaceae	Anogeissus acuminata (Roxb. ex DC.) Guill. & Perr. var. lanceolata C.B.Clarke	9	6.42727	41.3098	371.789	249.493	9.87991	436.208	1.52106	11.401	2.45593	0.403075	11.804	5.5479
ตะเคียนหนู	Combretaceae	Anogeissus acuminata (Roxb. ex DC.) Guill. & Perr. var. lanceolata C.B.Clarke	2.5	12.9182	166.879	417.199	277.8	11.0009	491.012	1.71216	12.713	2.20247	0.448941	13.162	6.18612
ตะเคียนหนู	Combretaceae	Anogeissus acuminata (Roxb. ex DC.) Guill. & Perr. var. lanceolata C.B.Clarke	13	10.1818	103.669	1347.7	829.2	32.8363	1637.17	5.7088	38.5451	0.726421	1.33081	39.8759	18.7417
ตะเคียนหนู	Combretaceae	Anogeissus acuminata (Roxb. ex DC.) Guill. & Perr. var. lanceolata C.B.Clarke	17	19.2818	371.789	6320.4	3504.09	138.762	8005.07	27.9137	166.675	0.167991	5.18158	171.857	80.7728
ตะเคียนหนู	Combretaceae	Anogeissus acuminata (Roxb. ex DC.) Guill. & Perr. var. lanceolata C.B.Clarke	7	10.4364	108.918	762.424	487.457	19.3033	912.044	3.1803	22.4836	1.24535	0.787183	23.2708	10.9373
ตะเคียนหนู	Combretaceae	Anogeissus acuminata (Roxb. ex DC.) Guill. & Perr. var. lanceolata C.B.Clarke	7.5	9.70455	94.1782	706.337	453.929	17.9756	843.208	2.94027	20.9159	1.3387	0.733301	21.6492	10.1751
ตะเคียนหนู	Combretaceae	Anogeissus acuminata (Roxb. ex DC.) Guill. & Perr. var. lanceolata C.B.Clarke	8	12.9818	168.528	1348.22	829.498	32.8481	1637.81	5.71106	38.5592	0.726157	1.33128	39.8904	18.7485
ตะเคียนหนู	Combretaceae	Anogeissus acuminata (Roxb. ex DC.) Guill. & Perr. var. lanceolata C.B.Clarke	6.5	9.13182	83.3901	542.036	354.613	14.0427	642.461	2.24026	16.2829	1.71959	0.5732	16.8561	7.92238
ตะเคียนหนู	Combretaceae	Anogeissus acuminata (Roxb. ex DC.) Guill. & Perr. var. lanceolata C.B.Clarke	4	6.52273	42.546	170.184	120.38	4.76705	195.503	0.681719	5.44877	5.13878	0.193657	5.64243	2.65194
ตะเคียนหนู	Combretaceae	Anogeissus acuminata (Roxb. ex DC.) Guill. & Perr. var. lanceolata C.B.Clarke	8	5.98182	35.7821	286.257	195.511	7.74223	333.495	1.1629	8.90513	3.14426	0.315531	9.22066	4.33371
ตะแบกเปลือกบาง	Lythraceae	Lagerstroemia duperreana Pierre ex Gagnep.	11	9.73636	94.7968	1042.76	652.77	25.8497	1257.99	4.38661	30.2363	0.926039	1.05148	31.2878	14.7053
ตะแบกเปลือกบาง	Lythraceae	Lagerstroemia duperreana Pierre ex Gagnep.	12	20.9364	438.331	5259.98	2952.5	116.919	6629.04	23.1154	140.034	0.199951	4.44541	144.48	67.9055
ตะแบกเปลือกบาง	Lythraceae	Lagerstroemia duperreana Pierre ex Gagnep.	13	20.8727	435.671	5663.72	3163.32	125.267	7152.13	24.9395	150.207	0.18641	4.73015	154.937	72.8204
ตะแบกเปลือกบาง	Lythraceae	Lagerstroemia duperreana Pierre ex Gagnep.	15	20.1727	406.939	6104.08	3392.11	134.327	7723.82	26.933	161.26	0.173632	5.03443	166.295	78.1586
ตะแบกเปลือกบาง	Lythraceae	Lagerstroemia duperreana Pierre ex Gagnep.	13	15.0818	227.461	2957	1725.5	68.3299	3669.14	12.7943	81.1241	0.34515	2.70161	83.8258	39.3981
ตะแบกเปลือกบาง	Lythraceae	Lagerstroemia duperreana Pierre ex Gagnep.	12	10.8818	118.414	1420.97	871.164	34.4981	1728.64	6.02776	40.5259	0.690917	1.39681	41.9227	19.7037
ตะแบกเปลือกบาง	Lythraceae	Lagerstroemia duperreana Pierre ex Gagnep.	10	8.71818	76.0067	760.067	486.052	19.2476	909.149	3.1702	22.4178	1.249	0.784926	23.2028	10.9053
ตะขบไทย	Flacourtiaceae	Flacourtia rukam Zoll. & Moritzi	7	11.9955	143.891	1007.24	632.005	25.0274	1213.99	4.23319	29.2606	0.956919	1.01841	30.279	14.2311
ตะคร้อ	Sapindaceae	Schleichera oleosa (Lour.) Oken	25	7.15909	51.2526	1281.31	791.042	31.3253	1554.4	5.42019	36.7455	0.761999	1.27065	38.0161	17.8676
ตะคร้อ	Sapindaceae	Schleichera oleosa (Lour.) Oken	12	13.65	186.323	2235.87	1329.52	52.6489	2753.48	9.60138	62.2502	0.449797	2.10616	64.3564	30.2475
ตะคร้อ	Sapindaceae	Schleichera oleosa (Lour.) Oken	13	18.4545	340.57	4427.41	2514.2	99.5623	5553.88	19.3664	118.929	0.235435	3.83972	122.768	57.7011
ตะคร้อ	Sapindaceae	Schleichera oleosa (Lour.) Oken	7	7.22273	52.1678	365.175	245.351	9.7159	428.241	1.49328	11.2092	2.49795	0.396361	11.6055	5.4546
ตะคร้อ	Sapindaceae	Schleichera oleosa (Lour.) Oken	12.5	14.8273	219.848	2748.1	1611.54	63.8171	3403.19	11.8669	75.684	0.369959	2.53191	78.2159	36.7615
ตะคร้อ	Sapindaceae	Schleichera oleosa (Lour.) Oken	6	5.79091	33.5346	201.208	140.728	5.57281	232.19	0.809646	6.38246	4.38703	0.226653	6.60911	3.10628
ตะคร้อ	Sapindaceae	Schleichera oleosa (Lour.) Oken	8	18.8364	354.809	2838.47	1660.91	65.7721	3518.17	12.2679	78.0399	0.358791	2.60559	80.6455	37.9034
ตะคร้อหนาม	Sapindaceae	Sisyrolepis muricata (Pierre) Leenh.	13.5	13.3	176.89	2388.01	1413.7	55.9825	2946.08	10.273	66.2555	0.422606	2.23411	68.4896	32.1901
ตะคร้อหนาม	Sapindaceae	Sisyrolepis muricata (Pierre) Leenh.	9.5	7.73182	59.781	567.92	370.38	14.6671	673.989	2.3502	17.0173	1.64539	0.598663	17.6159	8.27948
ตะคร้ำ	Burseraceae	Garuga pinnata Roxb.	14	28.6364	820.041	11480.6	6113.95	242.113	14776.9	51.527	293.64	0.095355	8.30875	301.948	141.916
ตะคร้ำ	Burseraceae	Garuga pinnata Roxb.	12	14.8591	220.793	2649.51	1557.56	61.6793	3277.87	11.4299	73.1092	0.382989	2.45105	75.5603	35.5133
ตะคร้ำ	Burseraceae	Garuga pinnata Roxb.	18	41.9045	1755.99	31607.8	15722	622.592	41810.9	145.795	768.387	0.03644	16.276	784.663	368.792
ตะคร้ำ	Burseraceae	Garuga pinnata Roxb.	12	14.1591	200.48	2405.76	1423.49	56.3704	2968.56	10.3514	66.7217	0.419653	2.24894	68.9707	32.4162
ตะคร้ำ	Burseraceae	Garuga pinnata Roxb.	14	25.9636	674.11	9437.55	5092.76	201.673	12083.2	42.134	243.807	0.114845	7.15079	250.958	117.95
ตะคร้ำ	Burseraceae	Garuga pinnata Roxb.	14	53.1364	2823.47	39528.6	19367.8	766.964	52605.2	183.434	950.398	0.0294613	18.3617	968.76	455.317
ถ่านไฟผี	Ebenaceae	Diospyros montana Roxb.	12	12.25	150.062	1800.75	1086.52	43.026	2204.71	7.68781	50.7138	0.552118	1.73275	52.4466	24.6499
ถ่านไฟผี	Ebenaceae	Diospyros montana Roxb.	12	11.5818	134.139	1609.66	978.59	38.7522	1964.79	6.85123	45.6034	0.613989	1.56497	47.1684	22.1691
ถ่านไฟผี	Ebenaceae	Diospyros montana Roxb.	10	18.2955	334.724	3347.24	1936.97	76.704	4167.28	14.5313	91.2353	0.306899	3.01297	94.2482	44.2967
นกนอน	Euphorbiaceae	Cleistanthus hirsutulus Hook.f.	6	10.3409	106.934	641.606	415.01	16.4344	763.95	2.66389	19.0983	1.4661	0.670646	19.7689	9.2914
นกนอน	Euphorbiaceae	Cleistanthus hirsutulus Hook.f.	6.5	7.60455	57.8291	375.889	252.058	9.9815	441.15	1.53829	11.5198	2.4306	0.407233	11.927	5.6057
นกนอน	Euphorbiaceae	Cleistanthus hirsutulus Hook.f.	5	5.44091	29.6035	148.017	105.69	4.18532	169.399	0.590695	4.77602	5.86262	0.169848	4.94587	2.32456
นกนอน	Euphorbiaceae	Cleistanthus hirsutulus Hook.f.	7	6.52273	42.546	297.822	202.867	8.03354	347.339	1.21117	9.24471	3.02876	0.327465	9.57218	4.49892
นกนอน	Euphorbiaceae	Cleistanthus hirsutulus Hook.f.	6	6.3	39.69	238.14	164.677	6.52122	276.062	0.962629	7.48385	3.74139	0.265506	7.74936	3.6422
นกนอน	Euphorbiaceae	Cleistanthus hirsutulus Hook.f.	5.5	5.21818	27.2294	149.762	106.851	4.2313	171.45	0.597845	4.82915	5.79812	0.171729	5.00088	2.35041
นกนอน	Euphorbiaceae	Cleistanthus hirsutulus Hook.f.	7	6.45909	41.7199	292.039	199.191	7.88797	340.414	1.18702	9.075	3.0854	0.321502	9.3965	4.41635
นกนอน	Euphorbiaceae	Cleistanthus hirsutulus Hook.f.	8.5	6.23636	38.8922	330.584	223.605	8.85477	386.636	1.3482	10.203	2.7443	0.361102	10.5641	4.96511
นกนอน	Euphorbiaceae	Cleistanthus hirsutulus Hook.f.	6	6.04545	36.5475	219.285	152.484	6.03838	253.639	0.88444	6.92282	4.0446	0.245725	7.16854	3.36922
นกนอน	Euphorbiaceae	Cleistanthus hirsutulus Hook.f.	7	8.84545	78.2421	547.694	358.064	14.1793	649.35	2.26428	16.4436	1.70279	0.578775	17.0224	8.00053
นกนอน	Euphorbiaceae	Cleistanthus hirsutulus Hook.f.	6.5	6.80909	46.3637	301.364	205.117	8.12262	351.582	1.22597	9.34859	2.99511	0.331114	9.6797	4.54946
นกนอน	Euphorbiaceae	Cleistanthus hirsutulus Hook.f.	7	5.79091	33.5346	234.742	162.485	6.43441	272.018	0.948526	7.38294	3.79253	0.26195	7.64489	3.5931
นกนอน	Euphorbiaceae	Cleistanthus hirsutulus Hook.f.	7	6.3	39.69	277.83	190.138	7.52946	323.416	1.12775	8.65721	3.2343	0.306814	8.96402	4.21309
นกนอน	Euphorbiaceae	Cleistanthus hirsutulus Hook.f.	6.5	5.85455	34.2757	222.792	154.757	6.12839	257.806	0.89897	7.02736	3.98443	0.249412	7.27677	3.42008
นกนอน	Euphorbiaceae	Cleistanthus hirsutulus Hook.f.	8	8.84545	78.2421	625.937	405.55	16.0598	744.795	2.5971	18.6569	1.50079	0.655399	19.3123	9.07677
นกนอน	Euphorbiaceae	Cleistanthus hirsutulus Hook.f.	5.5	6.17273	38.1026	209.564	146.171	5.78836	242.099	0.844198	6.63255	4.2216	0.235482	6.86804	3.22798
นกนอน	Euphorbiaceae	Cleistanthus hirsutulus Hook.f.	5	7.35	54.0225	270.113	185.208	7.33422	314.193	1.09559	8.42981	3.32155	0.298815	8.72862	4.10245
นกนอน	Euphorbiaceae	Cleistanthus hirsutulus Hook.f.	5	6.04545	36.5475	182.738	128.641	5.0942	210.328	0.733414	5.82761	4.80471	0.207052	6.03466	2.83629
นกนอน	Euphorbiaceae	Cleistanthus hirsutulus Hook.f.	6.5	8.27273	68.438	444.847	294.932	11.6793	524.46	1.82879	13.5081	2.07283	0.476682	13.9848	6.57284
นกนอน	Euphorbiaceae	Cleistanthus hirsutulus Hook.f.	7	6.61818	43.8003	306.602	208.44	8.25421	357.86	1.24786	9.50207	2.94673	0.336505	9.83857	4.62413
นกนอน	Euphorbiaceae	Cleistanthus hirsutulus Hook.f.	5	5.09091	25.9174	129.587	93.3628	3.69717	147.775	0.51529	4.21246	6.64695	0.149881	4.36234	2.0503
นกนอน	Euphorbiaceae	Cleistanthus hirsutulus Hook.f.	4.5	5.41545	29.3271	131.972	94.9646	3.7606	150.569	0.525034	4.28563	6.53346	0.152475	4.43811	2.08591
นกนอน	Euphorbiaceae	Cleistanthus hirsutulus Hook.f.	7	8.65455	74.9012	524.308	343.785	13.6139	620.891	2.16505	15.7789	1.77452	0.555704	16.3346	7.67727
นกนอน	Euphorbiaceae	Cleistanthus hirsutulus Hook.f.	4.5	6.93636	48.1131	216.509	150.683	5.96706	250.342	0.872943	6.84	4.09357	0.242803	7.0828	3.32892
นกนอน	Euphorbiaceae	Cleistanthus hirsutulus Hook.f.	6	12.7909	163.607	981.644	617.016	24.4338	1182.32	4.12277	28.5566	0.980509	0.994521	29.5511	13.889
นกนอน	Euphorbiaceae	Cleistanthus hirsutulus Hook.f.	3	8.43182	71.0956	213.287	148.591	5.88419	246.516	0.859603	6.74379	4.15197	0.239408	6.9832	3.2821
นกนอน	Euphorbiaceae	Cleistanthus hirsutulus Hook.f.	5	5.72727	32.8017	164.008	116.301	4.60552	188.221	0.656325	5.26185	5.32132	0.187044	5.44889	2.56098
นกนอน	Euphorbiaceae	Cleistanthus hirsutulus Hook.f.	5.5	6.01364	36.1638	198.901	139.222	5.5132	229.456	0.800115	6.31332	4.43507	0.224212	6.53753	3.07264
นกนอน	Euphorbiaceae	Cleistanthus hirsutulus Hook.f.	5	5.56818	31.0046	155.023	110.348	4.36978	177.639	0.619426	4.9892	5.61212	0.177396	5.1666	2.4283
นกนอน	Euphorbiaceae	Cleistanthus hirsutulus Hook.f.	7	9.29091	86.321	604.247	392.429	15.5402	718.302	2.50472	18.0449	1.55169	0.634242	18.6791	8.77919
นกนอน	Euphorbiaceae	Cleistanthus hirsutulus Hook.f.	5	4.99545	24.9546	124.773	90.1242	3.56892	142.14	0.495641	4.06456	6.88881	0.144638	4.2092	1.97832
นกนอน	Euphorbiaceae	Cleistanthus hirsutulus Hook.f.	5.5	5.91818	35.0249	192.637	135.129	5.3511	222.038	0.774246	6.12535	4.57117	0.217572	6.34292	2.98117
นกนอน	Euphorbiaceae	Cleistanthus hirsutulus Hook.f.	6.5	7.92273	62.7696	408.002	272.085	10.7746	479.9	1.67341	12.448	2.24936	0.439683	12.8876	6.05719
นกนอน	Euphorbiaceae	Cleistanthus hirsutulus Hook.f.	5	5.98182	35.7821	178.911	126.127	4.99464	205.806	0.717645	5.71228	4.90172	0.202975	5.91526	2.78017
นกนอน	Euphorbiaceae	Cleistanthus hirsutulus Hook.f.	6	5.21818	27.2294	163.377	115.883	4.58898	187.476	0.653729	5.24271	5.34075	0.186367	5.42907	2.55166
นกนอน	Euphorbiaceae	Cleistanthus hirsutulus Hook.f.	6	5.88636	34.6493	207.896	145.085	5.74537	240.119	0.837296	6.58266	4.2536	0.233721	6.81639	3.2037
นกนอน	Euphorbiaceae	Cleistanthus hirsutulus Hook.f.	7	6.74545	45.5012	318.508	215.978	8.55274	372.139	1.29765	9.85039	2.84253	0.348733	10.1991	4.79359
นกนอน	Euphorbiaceae	Cleistanthus hirsutulus Hook.f.	5	7.54091	56.8653	284.327	194.281	7.69352	331.185	1.15484	8.84837	3.16443	0.313536	9.1619	4.30609
นกนอน	Euphorbiaceae	Cleistanthus hirsutulus Hook.f.	8	8.08182	65.3158	522.526	342.695	13.5707	618.724	2.15749	15.7282	1.78024	0.553943	16.2822	7.65261
นกนอน	Euphorbiaceae	Cleistanthus hirsutulus Hook.f.	7	6.3	39.69	277.83	190.138	7.52946	323.416	1.12775	8.65721	3.2343	0.306814	8.96402	4.21309
นกนอน	Euphorbiaceae	Cleistanthus hirsutulus Hook.f.	5	5.21818	27.2294	136.147	97.7634	3.87143	155.463	0.542099	4.41353	6.34413	0.157007	4.57054	2.14815
นกนอน	Euphorbiaceae	Cleistanthus hirsutulus Hook.f.	6	5.6	31.36	188.16	132.198	5.23503	216.74	0.755773	5.99081	4.67383	0.212819	6.20362	2.9157
นกนอน	Euphorbiaceae	Cleistanthus hirsutulus Hook.f.	6.5	7.54091	56.8653	369.625	248.138	9.82627	433.601	1.51197	11.3382	2.46952	0.400879	11.7391	5.51739
นกนอน	Euphorbiaceae	Cleistanthus hirsutulus Hook.f.	6	7.50909	56.3864	338.319	228.481	9.04783	395.929	1.38061	10.4284	2.68497	0.369008	10.7974	5.0748
นกนอน	Euphorbiaceae	Cleistanthus hirsutulus Hook.f.	6	7.03182	49.4465	296.679	202.141	8.00478	345.97	1.2064	9.21118	3.03978	0.326287	9.53747	4.48261
นกนอน	Euphorbiaceae	Cleistanthus hirsutulus Hook.f.	5.5	5.34545	28.5739	157.156	111.763	4.42583	180.149	0.628181	5.05401	5.54016	0.179689	5.2337	2.45984
นกนอน	Euphorbiaceae	Cleistanthus hirsutulus Hook.f.	6	7.44545	55.4348	332.609	224.882	8.90534	389.068	1.35668	10.262	2.72851	0.363173	10.6252	4.99384
ประดู่	Papilionoideae	Pterocarpus macrocarpus Kurz	7	7.50909	56.3864	394.705	263.806	10.4467	463.844	1.61742	12.0641	2.32093	0.42627	12.4904	5.87049
ประดู่	Papilionoideae	Pterocarpus macrocarpus Kurz	17	22.4318	503.186	8554.17	4646.75	184.011	10923.1	38.0889	222.1	0.126069	6.61948	228.72	107.498
ปรู๋	Alangiaceae	Alangium salviifolium (L.f.) Wangerin ssp. hexapetalum Wangerin	6	5.09091	25.9174	155.504	110.667	4.38242	178.205	0.6214	5.00382	5.59573	0.177913	5.18173	2.43541
ปรู๋	Alangiaceae	Alangium salviifolium (L.f.) Wangerin ssp. hexapetalum Wangerin	14	17.2136	296.309	4148.33	2366.08	93.6966	5194.64	18.1137	111.81	0.250424	3.63076	115.441	54.2573
ปรู๋	Alangiaceae	Alangium salviifolium (L.f.) Wangerin ssp. hexapetalum Wangerin	15	10.4364	108.918	1633.77	992.249	39.2931	1995.01	6.95661	46.2497	0.60541	1.58627	47.8359	22.4829
ปรู๋	Alangiaceae	Alangium salviifolium (L.f.) Wangerin ssp. hexapetalum Wangerin	11	11.6773	136.359	1499.95	916.237	36.283	1827.38	6.37208	42.6551	0.656428	1.46751	44.1226	20.7376
ปรู๋	Alangiaceae	Alangium salviifolium (L.f.) Wangerin ssp. hexapetalum Wangerin	8	10.1818	103.669	829.355	527.251	20.8791	994.367	3.46736	24.3465	1.15006	0.851019	25.1975	11.8428
ปรู๋	Alangiaceae	Alangium salviifolium (L.f.) Wangerin ssp. hexapetalum Wangerin	7	9.57727	91.7242	642.069	415.289	16.4455	764.516	2.66587	19.1113	1.4651	0.671096	19.7824	9.29774
ปรู๋	Alangiaceae	Alangium salviifolium (L.f.) Wangerin ssp. hexapetalum Wangerin	12	11.6136	134.877	1618.52	983.611	38.951	1975.9	6.88995	45.8409	0.610808	1.5728	47.4137	22.2845
ปรู๋	Alangiaceae	Alangium salviifolium (L.f.) Wangerin ssp. hexapetalum Wangerin	8.5	12.0273	144.655	1229.57	761.209	30.1439	1489.97	5.19551	35.3394	0.792317	1.22352	36.5629	17.1846
ปรู๋	Alangiaceae	Alangium salviifolium (L.f.) Wangerin ssp. hexapetalum Wangerin	6.5	6.93636	48.1131	312.735	212.325	8.40809	365.214	1.2735	9.68159	2.89209	0.342808	10.0244	4.71147
ปรู๋	Alangiaceae	Alangium salviifolium (L.f.) Wangerin ssp. hexapetalum Wangerin	7.5	8.78182	77.1203	578.402	376.752	14.9194	686.768	2.39476	17.3142	1.61717	0.608949	17.9231	8.42386
ปรู๋	Alangiaceae	Alangium salviifolium (L.f.) Wangerin ssp. hexapetalum Wangerin	8.5	10.3091	106.277	903.358	570.998	22.6115	1085.6	3.78547	26.397	1.06073	0.921042	27.318	12.8395
ปรู๋	Alangiaceae	Alangium salviifolium (L.f.) Wangerin ssp. hexapetalum Wangerin	10	10.0227	100.455	1004.55	630.433	24.9651	1210.67	4.2216	29.1867	0.95934	1.01591	30.2027	14.1952
ปี้	Papilionoideae	Dalbergia cana	7	6.52273	42.546	297.822	202.867	8.03354	347.339	1.21117	9.24471	3.02876	0.327465	9.57218	4.49892
พฤกษ์	Mimosoideae	Albizia lebbeck (L.) Benth.	17	48.2045	2323.68	39502.5	19355.9	766.492	52569.5	183.31	949.802	0.0294798	18.3554	968.157	455.034
มะเกลือ	Ebenaceae	Diospyros mollis Griff.	13	20.8727	435.671	5663.72	3163.32	125.267	7152.13	24.9395	150.207	0.18641	4.73015	154.937	72.8204
มะเกลือ	Ebenaceae	Diospyros mollis Griff.	14	26.0273	677.419	9483.86	5116.07	202.596	12144.1	42.3463	244.943	0.114312	7.17811	252.121	118.497
มะเกลือ	Ebenaceae	Diospyros mollis Griff.	9	9.92727	98.5507	886.957	561.324	22.2284	1065.36	3.71491	25.9433	1.07927	0.905572	26.8489	12.619
มะเกลือ	Ebenaceae	Diospyros mollis Griff.	12	9.67273	93.5617	1122.74	699.343	27.694	1357.18	4.73248	32.4265	0.863492	1.1255	33.552	15.7694
มะเกลือ	Ebenaceae	Diospyros mollis Griff.	11	12.5364	157.16	1728.76	1045.95	41.4198	2114.24	7.37236	48.7921	0.573863	1.66983	50.462	23.7171
มะเกลือ	Ebenaceae	Diospyros mollis Griff.	14	13.0455	170.184	2382.57	1410.7	55.8636	2939.18	10.2489	66.1125	0.42352	2.22955	68.3421	32.1208
มะดูก	Celastraceae	Siphonodon celastrineus Griff.	7	8.59091	73.8037	516.626	339.085	13.4278	611.55	2.13248	15.5602	1.79946	0.548108	16.1083	7.57092
มะดูก	Celastraceae	Siphonodon celastrineus Griff.	8	7.22273	52.1678	417.342	277.889	11.0044	491.186	1.71276	12.7172	2.20175	0.449085	13.1663	6.18814
มะดูก	Celastraceae	Siphonodon celastrineus Griff.	10	13.9364	194.222	1942.22	1165.92	46.1703	2382.77	8.30874	54.479	0.513959	1.85543	56.3345	26.4772
ยมหิน	Meliaceae	Chukrasia tabularis A.Juss.	16	23.6409	558.893	8942.28	4843.07	191.786	11432.4	39.8648	231.65	0.120872	6.85533	238.506	112.098
ยอป่า	Rubiaceae	Morinda coreia Ham.	11	14.6682	215.156	2366.71	1401.93	55.5166	2919.09	10.1789	65.6955	0.426209	2.21627	67.9118	31.9185
ยางโอน	Annonaceae	Polyalthia viridis Craib	14	10.1182	102.378	1433.29	878.205	34.7769	1744.03	6.08143	40.8584	0.685294	1.40787	42.2662	19.8651
สมอพิเภก	Combretaceae	Terminalia bellirica (Gaertn.) Roxb.	8	17.3091	299.605	2396.84	1418.57	56.1754	2957.25	10.3119	66.4873	0.421133	2.24148	68.7288	32.3025
สมอพิเภก	Combretaceae	Terminalia bellirica (Gaertn.) Roxb.	12	26.25	689.062	8268.75	4501.99	178.279	10549	36.7843	215.063	0.130194	6.44353	221.507	104.108
สาธร	Papilionoideae	Millettia leucantha Kurz var. buteoides (Gagnep.) P.K.Loc	12	14	196	2352	1393.81	55.1947	2900.45	10.1139	65.3086	0.428734	2.20394	67.5126	31.7309
สาธร	Papilionoideae	Millettia leucantha Kurz var. buteoides (Gagnep.) P.K.Loc	8	9.06818	82.2319	657.855	424.804	16.8222	783.827	2.7332	19.5554	1.43183	0.686423	20.2419	9.51367
สาธร	Papilionoideae	Millettia leucantha Kurz var. buteoides (Gagnep.) P.K.Loc	11	9.41818	88.7021	975.724	613.545	24.2964	1175	4.09723	28.3936	0.986138	0.988985	29.3826	13.8098
สาธร	Papilionoideae	Millettia leucantha Kurz var. buteoides (Gagnep.) P.K.Loc	11	16.8955	285.456	3140.02	1824.9	72.2661	3902.56	13.6082	85.8743	0.326058	2.84853	88.7228	41.6997
สาธร	Papilionoideae	Millettia leucantha Kurz var. buteoides (Gagnep.) P.K.Loc	8.5	6.65	44.2225	375.891	252.059	9.98156	441.153	1.5383	11.5199	2.43059	0.407235	11.9271	5.60573
หมีเหม็น	Lauraceae	Litsea glutinosa (Lour.) C.B.Rob. var. glutinosa	16	23.0364	530.674	8490.78	4614.63	182.739	10840	37.7991	220.538	0.126962	6.58059	227.119	106.746
อินทนิลน้ำ	Lythraceae	Lagerstroemia speciosa (L.) Pers. var. speciosa	16	21.3182	454.465	7271.44	3993.44	158.14	9244.51	32.2356	190.376	0.147078	5.81133	196.187	92.208
อินทนิลน้ำ	Lythraceae	Lagerstroemia speciosa (L.) Pers. var. speciosa	12	10.6591	113.616	1363.39	838.201	33.1928	1656.75	5.77708	38.9698	0.718505	1.34498	40.3148	18.948
อินทนิลบก	Lythraceae	Lagerstroemia macrocarpa Wall. var. macrocarpa	14	16.8	282.24	3951.36	2261.13	89.5408	4941.5	17.231	106.772	0.262241	3.48139	110.253	51.819
													Sum	16183.6	7606.27
													ha-1	101147	47539.2
													tonCha-1	101.147	47.5392

## Sheet: Plot6
Species name	Family	Scientific name	Height (m)	DBH (cm)	D2	D2H	D2H^0.9326	WS	D2H^1.027	WB	WS+WB	28/(WS+WB)	WL	TotalBiomass	CarbonStock
เต็ง	Dipterocarpaceae	Shorea obtusa Wall.ex Blume	13	46.3591	2149.17	27939.1	14013.2	554.924	36835	128.444	683.368	0.0409735	15.1576	698.525	328.307
เต็ง	Dipterocarpaceae	Shorea obtusa Wall.ex Blume	15	33.8545	1146.13	17192	8909.73	352.825	22370.7	78.0065	430.832	0.0649906	11.1123	441.944	207.714
เต็ง	Dipterocarpaceae	Shorea obtusa Wall.ex Blume	11	12.8545	165.239	1817.63	1096.01	43.4021	2225.94	7.76184	51.1639	0.547261	1.74746	52.9114	24.8684
เต็ง	Dipterocarpaceae	Shorea obtusa Wall.ex Blume	8.5	16.8636	284.382	2417.25	1429.83	56.6214	2983.12	10.4021	67.0236	0.417764	2.25854	69.2821	32.5626
เต็ง	Dipterocarpaceae	Shorea obtusa Wall.ex Blume	13	16.4818	271.65	3531.45	2036.21	80.6337	4403	15.3532	95.987	0.291706	3.1575	99.1445	46.5979
เต็ง	Dipterocarpaceae	Shorea obtusa Wall.ex Blume	7.5	7.89091	62.2664	466.998	308.605	12.2208	551.299	1.92238	14.1432	1.97976	0.498814	14.642	6.88172
เต็ง	Dipterocarpaceae	Shorea obtusa Wall.ex Blume	7.5	6.61818	43.8003	328.502	222.292	8.80277	384.136	1.33948	10.1422	2.76073	0.358972	10.5012	4.93557
เต็ง	Dipterocarpaceae	Shorea obtusa Wall.ex Blume	12	11.5818	134.139	1609.66	978.59	38.7522	1964.79	6.85123	45.6034	0.613989	1.56497	47.1684	22.1691
เต็ง	Dipterocarpaceae	Shorea obtusa Wall.ex Blume	11	10.5	110.25	1212.75	751.493	29.7591	1469.04	5.12254	34.8817	0.802714	1.20815	36.0898	16.9622
เต็ง	Dipterocarpaceae	Shorea obtusa Wall.ex Blume	4	10.5636	111.59	446.362	295.868	11.7164	526.294	1.83519	13.5516	2.06618	0.478198	14.0298	6.59399
เต็ง	Dipterocarpaceae	Shorea obtusa Wall.ex Blume	8.5	9.60909	92.3346	784.844	500.812	19.8322	939.599	3.27638	23.1086	1.21167	0.808622	23.9172	11.2411
เต็ง	Dipterocarpaceae	Shorea obtusa Wall.ex Blume	10	13.3	176.89	1768.9	1068.58	42.3159	2164.67	7.5482	49.8641	0.561527	1.70495	51.569	24.2374
เต็ง	Dipterocarpaceae	Shorea obtusa Wall.ex Blume	7.5	5.53636	30.6513	229.885	159.347	6.31015	266.239	0.928375	7.23853	3.86819	0.256859	7.49539	3.52283
เต็ง	Dipterocarpaceae	Shorea obtusa Wall.ex Blume	10	7.95455	63.2748	632.748	409.664	16.2227	753.12	2.62613	18.8488	1.4855	0.662031	19.5109	9.1701
เต็ง	Dipterocarpaceae	Shorea obtusa Wall.ex Blume	11	14.8591	220.793	2428.72	1436.16	56.8719	2997.66	10.4528	67.3248	0.415895	2.26812	69.5929	32.7087
เต็ง	Dipterocarpaceae	Shorea obtusa Wall.ex Blume	10	9.92727	98.5507	985.507	619.28	24.5235	1187.1	4.13943	28.6629	0.976872	0.998132	29.6611	13.9407
เต็ง	Dipterocarpaceae	Shorea obtusa Wall.ex Blume	11	9.35455	87.5075	962.583	605.835	23.9911	1158.75	4.04057	28.0316	0.998871	0.976685	29.0083	13.6339
เต็ง	Dipterocarpaceae	Shorea obtusa Wall.ex Blume	9	9.25909	85.7308	771.577	492.913	19.5193	923.291	3.21951	22.7389	1.23137	0.795942	23.5348	11.0614
เต็ง	Dipterocarpaceae	Shorea obtusa Wall.ex Blume	10	6.87273	47.2344	472.344	311.898	12.3512	557.78	1.94498	14.2962	1.95857	0.504142	14.8003	6.95614
เต็ง	Dipterocarpaceae	Shorea obtusa Wall.ex Blume	8.5	16.3545	267.471	2273.5	1350.38	53.4749	2801.09	9.76739	63.2423	0.442742	2.13793	65.3802	30.7287
แดง	Mimosoideae	Xylia xylocarpa (Roxb.) Taub. var. kerrii (Craib & Hutch.) I.C.Nielsen	15	16.8	282.24	4233.6	2411.4	95.4915	5304.34	18.4962	113.988	0.24564	3.69494	117.683	55.3109
แดง	Mimosoideae	Xylia xylocarpa (Roxb.) Taub. var. kerrii (Craib & Hutch.) I.C.Nielsen	9	10.0545	101.094	909.845	574.821	22.7629	1093.6	3.81339	26.5763	1.05357	0.927154	27.5035	12.9266
แดง	Mimosoideae	Xylia xylocarpa (Roxb.) Taub. var. kerrii (Craib & Hutch.) I.C.Nielsen	14	17.8818	319.759	4476.63	2540.25	100.594	5617.29	19.5875	120.182	0.232981	3.87626	124.058	58.3072
แดง	Mimosoideae	Xylia xylocarpa (Roxb.) Taub. var. kerrii (Craib & Hutch.) I.C.Nielsen	15	21.6364	468.132	7021.98	3865.52	153.075	8918.96	31.1004	184.175	0.152029	5.64879	189.824	89.2173
แดง	Mimosoideae	Xylia xylocarpa (Roxb.) Taub. var. kerrii (Craib & Hutch.) I.C.Nielsen	12	19.0909	364.463	4373.55	2485.66	98.4322	5484.5	19.1244	117.557	0.238183	3.79964	121.356	57.0375
แดง	Mimosoideae	Xylia xylocarpa (Roxb.) Taub. var. kerrii (Craib & Hutch.) I.C.Nielsen	14	11.2955	127.587	1786.22	1078.34	42.7022	2186.44	7.62412	50.3263	0.556369	1.72008	52.0464	24.4618
แดง	Mimosoideae	Xylia xylocarpa (Roxb.) Taub. var. kerrii (Craib & Hutch.) I.C.Nielsen	12.5	14.0636	197.786	2472.32	1460.19	57.8236	3052.95	10.6456	68.4692	0.408943	2.30445	70.7737	33.2636
กระแจะ	Ochnaceae	Ochna integerrima (Lour.) Merr.	6	6.26818	39.2901	235.741	163.129	6.45993	273.206	0.952669	7.41259	3.77735	0.262995	7.67559	3.60753
กระแจะ	Ochnaceae	Ochna integerrima (Lour.) Merr.	9	10.1182	102.378	921.398	581.626	23.0324	1107.87	3.86313	26.8955	1.04107	0.938028	27.8335	13.0818
กระท่อมหมู	Rubiaceae	Mitragyna rotundifolia (Roxb.) Kuntze	13	12.6955	161.175	2095.27	1251.38	49.5545	2575.81	8.98184	58.5364	0.478335	1.98675	60.5231	28.4459
กระท่อมหมู	Rubiaceae	Mitragyna rotundifolia (Roxb.) Kuntze	12.5	10.7545	115.66	1445.75	885.327	35.059	1759.61	6.13576	41.1947	0.679699	1.41905	42.6138	20.0285
กระท่อมหมู	Rubiaceae	Mitragyna rotundifolia (Roxb.) Kuntze	10	8.87727	78.806	788.06	502.726	19.9079	943.553	3.29017	23.1981	1.207	0.811691	24.0098	11.2846
กระท่อมหมู	Rubiaceae	Mitragyna rotundifolia (Roxb.) Kuntze	10	7.25455	52.6284	526.284	344.993	13.6617	623.295	2.17343	15.8351	1.76822	0.557657	16.3928	7.70462
กระพี้จั่น	Papilionoideae	Millettia brandisiana Kurz	11	11.9318	142.368	1566.05	953.841	37.7721	1910.14	6.66067	44.4328	0.630165	1.52633	45.9591	21.6008
กระพี้จั่น	Papilionoideae	Millettia brandisiana Kurz	9	9.48182	89.9049	809.144	515.258	20.4042	969.488	3.3806	23.7848	1.17722	0.831794	24.6166	11.5698
กระพี้จั่น	Papilionoideae	Millettia brandisiana Kurz	11	14.4455	208.671	2295.38	1362.49	53.9546	2828.77	9.86393	63.8186	0.438744	2.15636	65.9749	31.0082
กระพี้จั่น	Papilionoideae	Millettia brandisiana Kurz	11	10.3091	106.277	1169.05	726.209	28.7579	1414.7	4.93307	33.6909	0.831084	1.16811	34.859	16.3837
กระพี้จั่น	Papilionoideae	Millettia brandisiana Kurz	12	11.2955	127.587	1531.05	933.943	36.9841	1866.31	6.50782	43.492	0.643797	1.49522	44.9872	21.144
กระพี้จั่น	Papilionoideae	Millettia brandisiana Kurz	12	9.60909	92.3346	1108.02	690.786	27.3551	1338.9	4.66875	32.0239	0.874348	1.11192	33.1358	15.5738
กระพี้จั่น	Papilionoideae	Millettia brandisiana Kurz	12.5	5.85455	34.2757	428.446	284.778	11.2772	504.612	1.75958	13.0368	2.14777	0.460243	13.497	6.34361
กุ๊ก	Anacardiaceae	Lannea coromandelica (Houtt.) Merr.	11	10.3409	106.934	1176.28	730.395	28.9236	1423.68	4.96439	33.888	0.82625	1.17474	35.0628	16.4795
กุ๊ก	Anacardiaceae	Lannea coromandelica (Houtt.) Merr.	7	6.3	39.69	277.83	190.138	7.52946	323.416	1.12775	8.65721	3.2343	0.306814	8.96402	4.21309
กุ๊ก	Anacardiaceae	Lannea coromandelica (Houtt.) Merr.	13	10.4682	109.583	1424.58	873.228	34.5798	1733.15	6.04348	40.6233	0.68926	1.40005	42.0233	19.751
กุ๊ก	Anacardiaceae	Lannea coromandelica (Houtt.) Merr.	14	14.0955	198.682	2781.55	1629.83	64.5411	3445.74	12.0153	76.5564	0.365743	2.55922	79.1156	37.1843
กุ๊ก	Anacardiaceae	Lannea coromandelica (Houtt.) Merr.	8	8.27273	68.438	547.504	357.948	14.1747	649.118	2.26348	16.4382	1.70335	0.578587	17.0168	7.9979
กุ๊ก	Anacardiaceae	Lannea coromandelica (Houtt.) Merr.	13	11.1045	123.311	1603.04	974.836	38.6035	1956.49	6.82229	45.4258	0.61639	1.55911	46.9849	22.0829
กุ๊ก	Anacardiaceae	Lannea coromandelica (Houtt.) Merr.	15	14.1273	199.58	2993.7	1745.47	69.1205	3715.91	12.9574	82.0779	0.34114	2.7312	84.8091	39.8603
กุ๊ก	Anacardiaceae	Lannea coromandelica (Houtt.) Merr.	7	6.14091	37.7108	263.975	181.28	7.17869	306.864	1.07003	8.24872	3.39446	0.292443	8.54117	4.01435
กุ๊ก	Anacardiaceae	Lannea coromandelica (Houtt.) Merr.	12	14.1909	201.382	2416.58	1429.47	56.6069	2982.28	10.3992	67.0061	0.417873	2.25799	69.2641	32.5541
กุ๊ก	Anacardiaceae	Lannea coromandelica (Houtt.) Merr.	11.5	11.0409	121.902	1401.87	860.24	34.0655	1704.78	5.94457	40.0101	0.699824	1.37965	41.3897	19.4532
ขะเจ๊าะ	Papilionoideae	Millettia leucantha Kurz var. leucantha	13	11.4864	131.937	1715.18	1038.28	41.116	2097.18	7.31285	48.4289	0.578167	1.65791	50.0868	23.5408
ขะเจ๊าะ	Papilionoideae	Millettia leucantha Kurz var. leucantha	11	11.3909	129.753	1427.28	874.773	34.641	1736.53	6.05527	40.6963	0.688023	1.40248	42.0988	19.7864
ขะเจ๊าะ	Papilionoideae	Millettia leucantha Kurz var. leucantha	9	7.63636	58.314	524.826	344.102	13.6264	621.521	2.16725	15.7937	1.77286	0.556216	16.3499	7.68445
ขะเจ๊าะ	Papilionoideae	Millettia leucantha Kurz var. leucantha	15	10.7864	116.346	1745.18	1055.22	41.7865	2134.87	7.44429	49.2308	0.568749	1.68421	50.915	23.9301
คำมอกน้อย	Rubiaceae	Gardenia obtusifolia Roxb. ex Kurz	5.5	7.25455	52.6284	289.456	197.548	7.8229	337.323	1.17625	8.99914	3.11141	0.318836	9.31798	4.37945
คำมอกน้อย	Rubiaceae	Gardenia obtusifolia Roxb. ex Kurz	5.5	10.3091	106.277	584.525	380.47	15.0666	694.236	2.4208	17.4874	1.60115	0.614949	18.1024	8.50812
คำมอกน้อย	Rubiaceae	Gardenia obtusifolia Roxb. ex Kurz	5.5	10.85	117.723	647.474	418.549	16.5745	771.126	2.68892	19.2634	1.45353	0.676347	19.9398	9.3717
คำมอกน้อย	Rubiaceae	Gardenia obtusifolia Roxb. ex Kurz	5	8.33636	69.495	347.475	234.242	9.27599	406.938	1.41899	10.695	2.61805	0.378351	11.0733	5.20447
คำมอกน้อย	Rubiaceae	Gardenia obtusifolia Roxb. ex Kurz	5.5	5.6	31.36	172.48	121.894	4.827	198.212	0.691166	5.51817	5.07414	0.196111	5.71428	2.68571
คำมอกน้อย	Rubiaceae	Gardenia obtusifolia Roxb. ex Kurz	6.5	8.14545	66.3484	431.265	286.525	11.3464	508.022	1.77147	13.1179	2.1345	0.463071	13.5809	6.38303
คำมอกน้อย	Rubiaceae	Gardenia obtusifolia Roxb. ex Kurz	7	7.47727	55.9096	391.367	261.724	10.3643	459.816	1.60338	11.9677	2.33964	0.422898	12.3906	5.82357
คำมอกน้อย	Rubiaceae	Gardenia obtusifolia Roxb. ex Kurz	4.5	6.10909	37.321	167.944	118.902	4.70852	192.861	0.672507	5.38103	5.20346	0.191261	5.57229	2.61898
คำมอกน้อย	Rubiaceae	Gardenia obtusifolia Roxb. ex Kurz	4	6.65	44.2225	176.89	124.798	4.94201	203.419	0.709322	5.65133	4.95459	0.20082	5.85215	2.75051
คำรอก	Connaraceae	Ellipanthus tomentosus Kurz var. tomentosus	4	6.84091	46.798	187.192	131.564	5.20991	215.595	0.751781	5.9617	4.69665	0.21179	6.17349	2.90154
คำรอก	Connaraceae	Ellipanthus tomentosus Kurz var. tomentosus	4	6.93636	48.1131	192.453	135.008	5.34633	221.82	0.773486	6.11981	4.5753	0.217377	6.33719	2.97848
คำรอก	Connaraceae	Ellipanthus tomentosus Kurz var. tomentosus	4	6.90455	47.6727	190.691	133.855	5.30067	219.735	0.766216	6.06689	4.61521	0.215507	6.2824	2.95273
คำรอก	Connaraceae	Ellipanthus tomentosus Kurz var. tomentosus	3	5.66364	32.0768	96.2303	70.7354	2.80112	108.858	0.379589	3.18071	8.80307	0.113275	3.29399	1.54817
คำรอก	Connaraceae	Ellipanthus tomentosus Kurz var. tomentosus	5	8.90909	79.3719	396.86	265.148	10.4999	466.445	1.62649	12.1264	2.30902	0.428445	12.5548	5.90076
คำรอก	Connaraceae	Ellipanthus tomentosus Kurz var. tomentosus	5	9.32273	86.9132	434.566	288.57	11.4274	512.016	1.7854	13.2128	2.11916	0.466383	13.6791	6.4292
คำรอก	Connaraceae	Ellipanthus tomentosus Kurz var. tomentosus	11	15.0818	227.461	2502.07	1476.57	58.4723	3090.68	10.7772	69.2495	0.404335	2.32918	71.5786	33.642
คำรอก	Connaraceae	Ellipanthus tomentosus Kurz var. tomentosus	8.5	6.87273	47.2344	401.492	268.034	10.6141	472.037	1.64599	12.2601	2.28383	0.43312	12.6932	5.96583
คำรอก	Connaraceae	Ellipanthus tomentosus Kurz var. tomentosus	7	5.95	35.4025	247.818	170.91	6.76804	287.59	1.00283	7.77086	3.6032	0.275618	8.04648	3.78185
ตะแบกเลือด	Combretaceae	Terminalia mucronata Craib & Hutch.	8	7.98636	63.782	510.256	335.184	13.2733	603.807	2.10548	15.3788	1.82069	0.541802	15.9206	7.48266
ตะแบกเลือด	Combretaceae	Terminalia mucronata Craib & Hutch.	9.5	11.1045	123.311	1171.45	727.601	28.813	1417.69	4.94348	33.7565	0.829471	1.17032	34.9268	16.4156
ตะแบกเลือด	Combretaceae	Terminalia mucronata Craib & Hutch.	15	19.9182	396.734	5951.01	3312.71	131.183	7524.97	26.2396	157.423	0.177865	4.92939	162.352	76.3055
ตะแบกเลือด	Combretaceae	Terminalia mucronata Craib & Hutch.	11	10.1182	102.378	1126.15	701.326	27.7725	1361.42	4.74726	32.5198	0.861015	1.12865	33.6484	15.8148
ตะแบกเลือด	Combretaceae	Terminalia mucronata Craib & Hutch.	9	8.30455	68.9655	620.689	402.378	15.9342	738.383	2.57474	18.5089	1.51278	0.650286	19.1592	9.00483
ตะแบกเลือด	Combretaceae	Terminalia mucronata Craib & Hutch.	7	6.10909	37.321	261.247	179.532	7.10947	303.607	1.05868	8.16815	3.42795	0.289607	8.45775	3.97514
ตะแบกเลือด	Combretaceae	Terminalia mucronata Craib & Hutch.	8	6.45909	41.7199	333.759	225.607	8.93405	390.45	1.3615	10.2956	2.71962	0.364349	10.6599	5.01015
ตะแบกเลือด	Combretaceae	Terminalia mucronata Craib & Hutch.	11.5	7.47727	55.9096	642.96	415.827	16.4667	765.606	2.66967	19.1364	1.46318	0.671962	19.8084	9.30994
ตะแบกเลือด	Combretaceae	Terminalia mucronata Craib & Hutch.	11	5.69545	32.4382	356.82	240.112	9.50845	418.182	1.4582	10.9666	2.5532	0.387868	11.3545	5.33662
ตะแบกเลือด	Combretaceae	Terminalia mucronata Craib & Hutch.	13	7.25455	52.6284	684.17	440.63	17.4489	816.043	2.84554	20.2945	1.37969	0.711903	21.0064	9.873
ตะแบกเลือด	Combretaceae	Terminalia mucronata Craib & Hutch.	13	12.1227	146.961	1910.49	1148.14	45.4664	2342.8	8.16934	53.6357	0.52204	1.82802	55.4637	26.0679
ตะแบกเลือด	Combretaceae	Terminalia mucronata Craib & Hutch.	8	6.36364	40.4959	323.967	219.428	8.68937	378.69	1.32049	10.0099	2.79724	0.354328	10.3642	4.87117
ตะแบกเลือด	Combretaceae	Terminalia mucronata Craib & Hutch.	13	12.9818	168.528	2190.86	1304.54	51.6597	2696.57	9.40292	61.0627	0.458545	2.06806	63.1307	29.6714
ตะแบกเลือด	Combretaceae	Terminalia mucronata Craib & Hutch.	13.5	9.19545	84.5564	1141.51	710.241	28.1256	1380.49	4.81376	32.9393	0.850048	1.14279	34.0821	16.0186
ตะขบไทย	Flacourtiaceae	Flacourtia rukam Zoll. & Moritzi	8.5	12.6	158.76	1349.46	830.209	32.8763	1639.36	5.71645	38.5927	0.725526	1.3324	39.9251	18.7648
ตะขบไทย	Flacourtiaceae	Flacourtia rukam Zoll. & Moritzi	13.5	12.0591	145.422	1963.19	1177.65	46.635	2409.2	8.40088	55.0359	0.508759	1.87351	56.9094	26.7474
ตะขบไทย	Flacourtiaceae	Flacourtia rukam Zoll. & Moritzi	19	8.24091	67.9126	1290.34	796.237	31.531	1565.64	5.4594	36.9904	0.756953	1.27885	38.2692	17.9865
ตะขบไทย	Flacourtiaceae	Flacourtia rukam Zoll. & Moritzi	7.5	7.31818	53.5558	401.668	268.143	10.6185	472.25	1.64674	12.2652	2.28288	0.433298	12.6985	5.9683
ตะขบไทย	Flacourtiaceae	Flacourtia rukam Zoll. & Moritzi	7	6.61818	43.8003	306.602	208.44	8.25421	357.86	1.24786	9.50207	2.94673	0.336505	9.83857	4.62413
ตะขบไทย	Flacourtiaceae	Flacourtia rukam Zoll. & Moritzi	12	21.3182	454.465	5453.58	3053.72	120.927	6879.74	23.9897	144.917	0.193214	4.58266	149.5	70.2648
ประดู่	Papilionoideae	Pterocarpus macrocarpus Kurz	14	21.1273	446.362	6249.06	3467.18	137.301	7912.28	27.5901	164.891	0.16981	5.13322	170.024	79.9112
ปอลาย	Tiliaceae	Grewia eriocarpa Juss.	8	9.8	96.04	768.32	490.972	19.4425	919.288	3.20556	22.648	1.23631	0.792827	23.4409	11.0172
พลองเหมือด	Melastomataceae	Memecylon edule Roxb.	4	6.17273	38.1026	152.41	108.612	4.30105	174.564	0.608706	4.90975	5.70293	0.174583	5.08434	2.38964
พลองเหมือด	Melastomataceae	Memecylon edule Roxb.	5	6.74545	45.5012	227.506	157.809	6.24923	263.409	0.918509	7.16774	3.90639	0.254363	7.4221	3.48839
มะกอกเกลื้อน	Burseraceae	Canarium subulatum Guillaumin	13	24.3409	592.48	7702.24	4213.65	166.861	9807.44	34.1985	201.059	0.139262	6.08782	207.147	97.3591
มะกอกเกลื้อน	Burseraceae	Canarium subulatum Guillaumin	13	26.3773	695.761	9044.89	4894.87	193.837	11567.1	40.3346	234.172	0.11957	6.91704	241.089	113.312
มะกอกเกลื้อน	Burseraceae	Canarium subulatum Guillaumin	14	22.6545	513.228	7185.2	3949.25	156.39	9131.93	31.843	188.233	0.148752	5.75535	193.989	91.1747
มะกอกเกลื้อน	Burseraceae	Canarium subulatum Guillaumin	12	19.5682	382.914	4594.96	2602.82	103.072	5769.84	20.1194	123.191	0.227289	3.96371	127.155	59.7628
มะกอกเกลื้อน	Burseraceae	Canarium subulatum Guillaumin	14	33.7273	1137.53	15925.4	8296.02	328.522	20679.8	72.1106	400.633	0.0698894	10.5386	411.171	193.251
มะกอกเกลื้อน	Burseraceae	Canarium subulatum Guillaumin	15	27.6182	762.764	11441.5	6094.52	241.343	14725.2	51.3467	292.69	0.0956644	8.28745	300.977	141.459
มะกอกเกลื้อน	Burseraceae	Canarium subulatum Guillaumin	13	56.5727	3200.47	41606.2	20315.4	804.492	55446.6	193.342	997.834	0.0280608	18.8463	1016.68	477.84
มะกอกเกลื้อน	Burseraceae	Canarium subulatum Guillaumin	8	9.86364	97.2913	778.331	496.935	19.6786	931.592	3.24846	22.9271	1.22126	0.802399	23.7295	11.1529
มะกอกเกลื้อน	Burseraceae	Canarium subulatum Guillaumin	14	43.2727	1872.53	26215.4	13205.2	522.927	34503.1	120.312	643.239	0.0435297	14.5922	657.831	309.181
มะกอกเกลื้อน	Burseraceae	Canarium subulatum Guillaumin	9	12.8864	166.058	1494.53	913.149	36.1607	1820.6	6.34844	42.5091	0.658682	1.46267	43.9718	20.6668
มะกอกเกลื้อน	Burseraceae	Canarium subulatum Guillaumin	9	10.0227	100.455	904.096	571.433	22.6288	1086.51	3.78865	26.4174	1.05991	0.921738	27.3391	12.8494
มะกอกเกลื้อน	Burseraceae	Canarium subulatum Guillaumin	14	21	441	6174	3428.33	135.762	7814.69	27.2498	163.012	0.171767	5.08216	168.094	79.0041
มะกอกเกลื้อน	Burseraceae	Canarium subulatum Guillaumin	14	22.3045	497.493	6964.9	3836.21	151.914	8844.5	30.8408	182.755	0.153211	5.61133	188.366	88.532
มะกอกเกลื้อน	Burseraceae	Canarium subulatum Guillaumin	13.5	14.9545	223.638	3019.12	1759.29	69.6677	3748.32	13.0704	82.7381	0.338417	2.75166	85.4898	40.1802
มะขามป้อม	Euphorbiaceae	Phyllanthus emblica L.	5	7.41364	54.962	274.81	188.21	7.4531	319.806	1.11516	8.56826	3.26787	0.303686	8.87195	4.16982
มะค่าแต้	Caesalpinioideae	Sindora siamensis Teijsm. & Miq.	12	19.1864	368.117	4417.4	2508.89	99.3522	5540.97	19.3214	118.674	0.235941	3.83228	122.506	57.5778
มะค่าแต้	Caesalpinioideae	Sindora siamensis Teijsm. & Miq.	12.5	11.6773	136.359	1704.48	1032.25	40.877	2083.75	7.26604	48.143	0.581601	1.64853	49.7915	23.402
มะค่าแต้	Caesalpinioideae	Sindora siamensis Teijsm. & Miq.	12.5	9.06818	82.2319	1027.9	644.088	25.5059	1239.58	4.3224	29.8283	0.938707	1.03766	30.8659	14.507
มะค่าแต้	Caesalpinioideae	Sindora siamensis Teijsm. & Miq.	15	20.0773	403.097	6046.45	3362.23	133.144	7648.94	26.6719	159.816	0.175201	4.99497	164.811	77.4613
มะค่าแต้	Caesalpinioideae	Sindora siamensis Teijsm. & Miq.	14	14.1273	199.58	2794.12	1636.7	64.8131	3461.73	12.0711	76.8842	0.364184	2.56948	79.4537	37.3432
มะม่วงนก	Anacardiaceae	Buchanania spp.	8	5.85455	34.2757	274.206	187.824	7.43781	319.084	1.11264	8.55046	3.27468	0.30306	8.85352	4.16115
มะม่วงนก	Anacardiaceae	Buchanania spp.	5.5	6.96818	48.5556	267.056	183.252	7.25678	310.542	1.08286	8.33964	3.35746	0.295643	8.63528	4.05858
มะม่วงหัวแมลงวัน	Anacardiaceae	Buchanania lanzan Spreng.	14	10.3409	106.934	1497.08	914.606	36.2184	1823.8	6.35959	42.578	0.657617	1.46495	44.0429	20.7002
มะม่วงหัวแมลงวัน	Anacardiaceae	Buchanania lanzan Spreng.	7	7.19091	51.7092	361.964	243.339	9.63622	424.375	1.4798	11.116	2.51889	0.393099	11.5091	5.40928
มะม่วงหัวแมลงวัน	Anacardiaceae	Buchanania lanzan Spreng.	9.5	12.3773	153.197	1455.37	890.818	35.2764	1771.63	6.17768	41.4541	0.675446	1.42766	42.8817	20.1544
มะม่วงหัวแมลงวัน	Anacardiaceae	Buchanania lanzan Spreng.	15	20.9045	437	6555	3625.23	143.559	8310.37	28.9782	172.537	0.162284	5.33949	177.877	83.6021
มะม่วงหัวแมลงวัน	Anacardiaceae	Buchanania lanzan Spreng.	12	10.7864	116.346	1396.15	856.965	33.9358	1697.64	5.91966	39.8555	0.702539	1.3745	41.23	19.3781
มะม่วงหัวแมลงวัน	Anacardiaceae	Buchanania lanzan Spreng.	12.5	18.9	357.21	4465.12	2534.16	100.353	5602.46	19.5358	119.889	0.23355	3.86773	123.756	58.1655
มะม่วงหัวแมลงวัน	Anacardiaceae	Buchanania lanzan Spreng.	7	7.50909	56.3864	394.705	263.806	10.4467	463.844	1.61742	12.0641	2.32093	0.42627	12.4904	5.87049
ยอเถื่อน	Rubiaceae	Morinda elliptica Ridl.	7	10.2136	104.318	730.229	468.233	18.542	872.514	3.04245	21.5845	1.29723	0.756299	22.3408	10.5002
ยางเหียง	Dipterocarpaceae	Dipterocarpus obtusifolius Teijsm. ex Miq.	15	28.2545	798.319	11974.8	6359.06	251.819	15430.5	53.8063	305.625	0.0916156	8.57518	314.2	147.674
รกฟ้า	Combretaceae	Terminalia alata Heyne ex Roth	9	9.95909	99.1835	892.651	564.685	22.3615	1072.38	3.7394	26.1009	1.07276	0.910946	27.0119	12.6956
รกฟ้า	Combretaceae	Terminalia alata Heyne ex Roth	12.5	18.3273	335.889	4198.61	2392.81	94.7553	5259.32	18.3392	113.095	0.24758	3.66864	116.763	54.8787
รัง	Dipterocarpaceae	Shorea siamensis Miq. var. siamensis	9.5	12.25	150.062	1425.59	873.809	34.6028	1734.42	6.04791	40.6507	0.688794	1.40096	42.0517	19.7643
รัง	Dipterocarpaceae	Shorea siamensis Miq. var. siamensis	8	14.8909	221.739	1773.91	1071.41	42.4277	2170.97	7.57017	49.9979	0.560024	1.70933	51.7072	24.3024
รัง	Dipterocarpaceae	Shorea siamensis Miq. var. siamensis	8.5	7.15909	51.2526	435.647	289.239	11.4539	513.324	1.78996	13.2438	2.11419	0.467466	13.7113	6.44431
รัง	Dipterocarpaceae	Shorea siamensis Miq. var. siamensis	15	16.6409	276.92	4153.8	2368.98	93.8118	5201.68	18.1382	111.95	0.250112	3.63489	115.585	54.3249
รัง	Dipterocarpaceae	Shorea siamensis Miq. var. siamensis	8	7.44545	55.4348	443.478	294.085	11.6458	522.803	1.82301	13.4688	2.07888	0.475312	13.9441	6.55373
รัง	Dipterocarpaceae	Shorea siamensis Miq. var. siamensis	8	10.4682	109.583	876.663	555.246	21.9877	1052.66	3.67063	25.6584	1.09126	0.895848	26.5542	12.4805
รัง	Dipterocarpaceae	Shorea siamensis Miq. var. siamensis	13	21.5091	462.641	6014.33	3345.57	132.485	7607.21	26.5263	159.011	0.176088	4.97293	163.984	77.0724
รัง	Dipterocarpaceae	Shorea siamensis Miq. var. siamensis	12	12.7273	161.983	1943.8	1166.8	46.2053	2384.76	8.31567	54.521	0.513564	1.85679	56.3778	26.4976
รัง	Dipterocarpaceae	Shorea siamensis Miq. var. siamensis	8	6.3	39.69	317.52	215.353	8.52799	370.953	1.29351	9.82151	2.85089	0.347719	10.1692	4.77954
รัง	Dipterocarpaceae	Shorea siamensis Miq. var. siamensis	8	5.88636	34.6493	277.194	189.732	7.51339	322.656	1.1251	8.63849	3.24131	0.306156	8.94464	4.20398
รัง	Dipterocarpaceae	Shorea siamensis Miq. var. siamensis	9	7.60455	57.8291	520.462	341.432	13.5207	616.214	2.14874	15.6695	1.78692	0.551902	16.2214	7.62404
รัง	Dipterocarpaceae	Shorea siamensis Miq. var. siamensis	13	5.63182	31.7174	412.326	274.773	10.881	485.123	1.69162	12.5726	2.22706	0.444038	13.0167	6.11783
รัง	Dipterocarpaceae	Shorea siamensis Miq. var. siamensis	9.5	7.41364	54.962	522.139	342.458	13.5613	618.253	2.15585	15.7172	1.78149	0.55356	16.2707	7.64725
รัง	Dipterocarpaceae	Shorea siamensis Miq. var. siamensis	6	6.71364	45.0729	270.437	185.415	7.34245	314.581	1.09694	8.43939	3.31778	0.299153	8.73854	4.10712
รัง	Dipterocarpaceae	Shorea siamensis Miq. var. siamensis	13	11.9318	142.368	1850.79	1114.65	44.14	2267.65	7.90728	52.0472	0.537973	1.77628	53.8235	25.2971
รัง	Dipterocarpaceae	Shorea siamensis Miq. var. siamensis	14	13.4909	182.005	2548.06	1501.87	59.474	3149.04	10.9807	70.4547	0.397419	2.36732	72.822	34.2263
รัง	Dipterocarpaceae	Shorea siamensis Miq. var. siamensis	14	14.5091	210.514	2947.19	1720.17	68.1186	3656.64	12.7507	80.8693	0.346238	2.69369	83.563	39.2746
รัง	Dipterocarpaceae	Shorea siamensis Miq. var. siamensis	11	7.7	59.29	652.19	421.391	16.6871	776.895	2.70903	19.3961	1.44359	0.680926	20.077	9.43621
รัง	Dipterocarpaceae	Shorea siamensis Miq. var. siamensis	5	17.1182	293.032	1465.16	896.406	35.4977	1783.87	6.22037	41.718	0.671173	1.43643	43.1545	20.2826
รัง	Dipterocarpaceae	Shorea siamensis Miq. var. siamensis	15	14.3818	206.837	3102.55	1804.58	71.4615	3854.74	13.4415	84.903	0.329788	2.81858	87.7216	41.2291
รัง	Dipterocarpaceae	Shorea siamensis Miq. var. siamensis	9	8.08182	65.3158	587.842	382.483	15.1463	698.282	2.43491	17.5812	1.59261	0.618198	18.1994	8.55374
รัง	Dipterocarpaceae	Shorea siamensis Miq. var. siamensis	10	9.54545	91.1157	911.157	575.595	22.7935	1095.22	3.81904	26.6126	1.05213	0.92839	27.541	12.9443
รัง	Dipterocarpaceae	Shorea siamensis Miq. var. siamensis	11	8.49545	72.1727	793.9	506.199	20.0455	950.735	3.31521	23.3607	1.19859	0.817265	24.178	11.3636
รัง	Dipterocarpaceae	Shorea siamensis Miq. var. siamensis	8	6.04545	36.5475	292.38	199.408	7.89656	340.823	1.18845	9.08501	3.082	0.321854	9.40687	4.42123
รัง	Dipterocarpaceae	Shorea siamensis Miq. var. siamensis	11	10.4682	109.583	1205.41	747.251	29.5912	1459.91	5.0907	34.6819	0.807339	1.20143	35.8833	16.8651
สมอไทย	Combretaceae	Terminalia chebula Retz. var. chebula	15	17.6273	310.721	4660.81	2637.59	104.449	5854.77	20.4156	124.864	0.224244	4.01214	128.876	60.5718
สมอไทย	Combretaceae	Terminalia chebula Retz. var. chebula	13	7.98636	63.782	829.166	527.139	20.8747	994.134	3.46654	24.3412	1.15031	0.850839	25.1921	11.8403
สองสลึง	Celastraceae	Lophopetalum duperreanum Pierre	11	9.89545	97.92	1077.12	672.806	26.6431	1300.57	4.5351	31.1782	0.898063	1.08335	32.2616	15.1629
สองสลึง	Celastraceae	Lophopetalum duperreanum Pierre	7	10.3091	106.277	743.941	476.428	18.8665	889.345	3.10115	21.9677	1.2746	0.769468	22.7372	10.6865
สองสลึง	Celastraceae	Lophopetalum duperreanum Pierre	13	9.48182	89.9049	1168.76	726.042	28.7513	1414.34	4.93182	33.6831	0.831278	1.16785	34.8509	16.3799
สองสลึง	Celastraceae	Lophopetalum duperreanum Pierre	5	6.14091	37.7108	188.554	132.456	5.24525	217.206	0.757398	6.00265	4.66461	0.213237	6.21589	2.92147
สองสลึง	Celastraceae	Lophopetalum duperreanum Pierre	10	9.83182	96.6646	966.646	608.22	24.0855	1163.78	4.05809	28.1436	0.994898	0.980491	29.1241	13.6883
สัก	Labiatae	Tectona grandis L.f.	9	8.52727	72.7144	654.429	422.74	16.7405	779.635	2.71859	19.4591	1.43892	0.6831	20.1422	9.46683
ส้านใหญ่	Dilleniaceae	Dillenia obovata (Blume) Hoogland	5	9.22727	85.1426	425.713	283.083	11.2101	501.306	1.74805	12.9582	2.1608	0.457498	13.4157	6.30536
สารภี	Guttiferae	Mammea siamensis Kosterm.	6	20.9364	438.331	2629.99	1546.85	61.2554	3253.06	11.3434	72.5988	0.385681	2.43498	75.0338	35.2659
สารภี	Guttiferae	Mammea siamensis Kosterm.	10	12.1227	146.961	1469.61	898.941	35.5981	1789.43	6.23975	41.8378	0.669251	1.4404	43.2782	20.3408
หนามมะเค็ด	Rubiaceae	Canthium parvifolium Roxb.	10	8.71818	76.0067	760.067	486.052	19.2476	909.149	3.1702	22.4178	1.249	0.784926	23.2028	10.9053
หนามมะเค็ด	Rubiaceae	Canthium parvifolium Roxb.	12	8.27273	68.438	821.256	522.448	20.6889	984.395	3.43259	24.1215	1.16079	0.84332	24.9648	11.7335
หนามมะเค็ด	Rubiaceae	Canthium parvifolium Roxb.	9	8.33636	69.495	625.455	405.259	16.0482	744.206	2.59505	18.6433	1.50188	0.65493	19.2982	9.07016
													Sum	11445.4	5379.36
													ha-1	71534	33621
													tonCha-1	71.534	33.621

## Sheet: Plot7
Species name	Family	Scientific name	Height (m)	DBH (cm)	D2	D2H	D2H^0.9326	WS	D2H^1.027	WB	WS+WB	28/(WS+WB)	WL	TotalBiomass	CarbonStock
เต็ง	Dipterocarpaceae	Shorea obtusa Wall.ex Blume	11	34.4591	1187.43	13061.7	6895.76	273.072	16870.7	58.828	331.9	0.0843628	9.14388	341.044	160.291
เต็ง	Dipterocarpaceae	Shorea obtusa Wall.ex Blume	6	6.38273	40.7392	244.435	168.734	6.68185	283.56	0.988772	7.67062	3.65029	0.272087	7.94271	3.73307
เต็ง	Dipterocarpaceae	Shorea obtusa Wall.ex Blume	8	9.41818	88.7021	709.617	455.895	18.0535	847.231	2.95429	21.0077	1.33284	0.736463	21.7442	10.2198
เต็ง	Dipterocarpaceae	Shorea obtusa Wall.ex Blume	6	5.21818	27.2294	163.377	115.883	4.58898	187.476	0.653729	5.24271	5.34075	0.186367	5.42907	2.55166
เต็ง	Dipterocarpaceae	Shorea obtusa Wall.ex Blume	11	21.8591	477.82	5256.02	2950.43	116.837	6623.91	23.0976	139.934	0.200094	4.44259	144.377	67.8572
เต็ง	Dipterocarpaceae	Shorea obtusa Wall.ex Blume	11	26.5682	705.868	7764.55	4245.44	168.119	9888.93	34.4827	202.602	0.138202	6.12738	208.729	98.1028
เต็ง	Dipterocarpaceae	Shorea obtusa Wall.ex Blume	13	41.9364	1758.66	22862.6	11623	460.273	29979.3	104.538	564.81	0.0495742	13.4095	578.22	271.763
เต็ง	Dipterocarpaceae	Shorea obtusa Wall.ex Blume	6	6.55455	42.9621	257.772	177.304	7.02125	299.461	1.04422	8.06547	3.47159	0.285993	8.35146	3.92519
เต็ง	Dipterocarpaceae	Shorea obtusa Wall.ex Blume	6	7.31818	53.5558	321.335	217.765	8.62351	375.531	1.30948	9.93298	2.81889	0.351631	10.2846	4.83377
เต็ง	Dipterocarpaceae	Shorea obtusa Wall.ex Blume	7	7.50909	56.3864	394.705	263.806	10.4467	463.844	1.61742	12.0641	2.32093	0.42627	12.4904	5.87049
เต็ง	Dipterocarpaceae	Shorea obtusa Wall.ex Blume	12	21.5091	462.641	5551.69	3104.92	122.955	7006.88	24.433	147.388	0.189975	4.65171	152.04	71.4587
เต็ง	Dipterocarpaceae	Shorea obtusa Wall.ex Blume	7	7.44545	55.4348	388.044	259.651	10.2822	455.806	1.5894	11.8716	2.35858	0.419538	12.2911	5.77682
เต็ง	Dipterocarpaceae	Shorea obtusa Wall.ex Blume	4	5.79091	33.5346	134.139	96.4176	3.81814	153.108	0.533887	4.35202	6.43379	0.154828	4.50685	2.11822
เต็ง	Dipterocarpaceae	Shorea obtusa Wall.ex Blume	5.5	6.52273	42.546	234.003	162.008	6.4155	271.138	0.945458	7.36096	3.80385	0.261175	7.62214	3.5824
เต็ง	Dipterocarpaceae	Shorea obtusa Wall.ex Blume	4	5.82273	33.9042	135.617	97.4081	3.85736	154.841	0.53993	4.39729	6.36756	0.156432	4.55372	2.14025
เต็ง	Dipterocarpaceae	Shorea obtusa Wall.ex Blume	7	10.4045	108.255	757.782	484.689	19.1937	906.342	3.16041	22.3541	1.25257	0.782738	23.1368	10.8743
เต็ง	Dipterocarpaceae	Shorea obtusa Wall.ex Blume	6	6.87273	47.2344	283.406	193.694	7.6703	330.084	1.151	8.8213	3.17413	0.312585	9.13389	4.29293
เต็ง	Dipterocarpaceae	Shorea obtusa Wall.ex Blume	10	15.4636	239.124	2391.24	1415.48	56.053	2950.16	10.2872	66.3403	0.422066	2.2368	68.5771	32.2312
เต็ง	Dipterocarpaceae	Shorea obtusa Wall.ex Blume	7.5	8.33636	69.495	521.212	341.891	13.5389	617.126	2.15192	15.6908	1.78448	0.552644	16.2434	7.63442
เต็ง	Dipterocarpaceae	Shorea obtusa Wall.ex Blume	13	32.9	1082.41	14071.3	7391.58	292.707	18211.3	63.5027	356.209	0.0786055	9.652	365.861	171.955
เต็ง	Dipterocarpaceae	Shorea obtusa Wall.ex Blume	14.5	45.0227	2027.05	29392.2	14691.7	581.792	38803.8	135.309	717.101	0.0390461	15.6138	732.715	344.376
เต็ง	Dipterocarpaceae	Shorea obtusa Wall.ex Blume	12	28.5727	816.401	9796.81	5273.34	208.824	12555.8	43.782	252.606	0.110844	7.36136	259.968	122.185
เต็ง	Dipterocarpaceae	Shorea obtusa Wall.ex Blume	13	28.5727	816.401	10613.2	5682.05	225.009	13631.5	47.5331	272.542	0.102736	7.82862	280.371	131.774
เต็ง	Dipterocarpaceae	Shorea obtusa Wall.ex Blume	13	34.5864	1196.22	15550.8	8113.89	321.31	20180.4	70.3692	391.679	0.0714871	10.3641	402.043	188.96
เต็ง	Dipterocarpaceae	Shorea obtusa Wall.ex Blume	5	9.03636	81.6559	408.279	272.257	10.7814	480.234	1.67458	12.456	2.24792	0.439962	12.8959	6.06108
เต็ง	Dipterocarpaceae	Shorea obtusa Wall.ex Blume	7	5.31364	28.2347	197.643	138.401	5.48068	227.966	0.794918	6.2756	4.46173	0.22288	6.49848	3.05428
เต็ง	Dipterocarpaceae	Shorea obtusa Wall.ex Blume	9.5	8.49545	72.1727	685.641	441.513	17.4839	817.846	2.85183	20.3358	1.37688	0.713325	21.0491	9.89307
เต็ง	Dipterocarpaceae	Shorea obtusa Wall.ex Blume	9.5	9.29091	86.321	820.049	521.732	20.6606	982.91	3.42741	24.088	1.16241	0.842172	24.9302	11.7172
เต็ง	Dipterocarpaceae	Shorea obtusa Wall.ex Blume	6.5	12.3773	153.197	995.78	625.298	24.7618	1199.81	4.18375	28.9456	0.967333	1.00773	29.9533	14.078
เต็ง	Dipterocarpaceae	Shorea obtusa Wall.ex Blume	14	43.7182	1911.28	26757.9	13459.9	533.012	35236.6	122.87	655.882	0.0426906	14.7731	670.655	315.208
เต็ง	Dipterocarpaceae	Shorea obtusa Wall.ex Blume	12.5	32.9636	1086.6	13582.5	7151.83	283.213	17561.9	61.2382	344.451	0.0812888	9.40833	353.859	166.314
เหมือดโลด	Euphorbiaceae	Aporosa villosa (Wall. ex Lindl.) Baill.	4	6.74545	45.5012	182.005	128.16	5.07514	209.462	0.730393	5.80553	4.82298	0.206271	6.0118	2.82555
เหมือดโลด	Euphorbiaceae	Aporosa villosa (Wall. ex Lindl.) Baill.	6.5	11.6455	135.617	881.508	558.108	22.1011	1058.64	3.69147	25.7925	1.08559	0.900426	26.693	12.5457
เหมือดโลด	Euphorbiaceae	Aporosa villosa (Wall. ex Lindl.) Baill.	7.5	8.33636	69.495	521.212	341.891	13.5389	617.126	2.15192	15.6908	1.78448	0.552644	16.2434	7.63442
แคทราย	Bignoniaceae	Stereospermum neuranthum Kurz	11	18.9	357.21	3929.31	2249.36	89.0747	4913.18	17.1323	106.207	0.263636	3.46457	109.672	51.5456
แคทราย	Bignoniaceae	Stereospermum neuranthum Kurz	4.5	8.52727	72.7144	327.215	221.479	8.77058	382.59	1.33409	10.1047	2.771	0.357654	10.4623	4.91729
แคทราย	Bignoniaceae	Stereospermum neuranthum Kurz	6.5	9.24636	85.4952	555.719	362.954	14.373	659.123	2.29836	16.6714	1.67953	0.586673	17.258	8.11127
แคทราย	Bignoniaceae	Stereospermum neuranthum Kurz	8	10.0545	101.094	808.751	515.025	20.395	969.005	3.37892	23.7739	1.17776	0.83142	24.6053	11.5645
แคทราย	Bignoniaceae	Stereospermum neuranthum Kurz	11	13.8409	191.571	2107.28	1258.06	49.8194	2590.97	9.03471	58.8541	0.475753	1.99699	60.8511	28.6
แดง	Mimosoideae	Xylia xylocarpa (Roxb.) Taub. var. kerrii (Craib & Hutch.) I.C.Nielsen	5	5.88636	34.6493	173.246	122.399	4.847	199.117	0.694321	5.54132	5.05294	0.19693	5.73825	2.69698
แดง	Mimosoideae	Xylia xylocarpa (Roxb.) Taub. var. kerrii (Craib & Hutch.) I.C.Nielsen	5	8.14545	66.3484	331.742	224.336	8.8837	388.027	1.35305	10.2368	2.73524	0.362287	10.599	4.98155
แดง	Mimosoideae	Xylia xylocarpa (Roxb.) Taub. var. kerrii (Craib & Hutch.) I.C.Nielsen	10	12.8545	165.239	1652.39	1002.8	39.7107	2018.38	7.03808	46.7488	0.598946	1.6027	48.3515	22.7252
แดง	Mimosoideae	Xylia xylocarpa (Roxb.) Taub. var. kerrii (Craib & Hutch.) I.C.Nielsen	5	6.36364	40.4959	202.479	141.557	5.60565	233.697	0.814901	6.42055	4.361	0.227998	6.64855	3.12482
แดง	Mimosoideae	Xylia xylocarpa (Roxb.) Taub. var. kerrii (Craib & Hutch.) I.C.Nielsen	7.5	6.58636	43.3802	325.351	220.303	8.72399	380.352	1.32629	10.0503	2.78599	0.355746	10.406	4.89083
แดง	Mimosoideae	Xylia xylocarpa (Roxb.) Taub. var. kerrii (Craib & Hutch.) I.C.Nielsen	13.5	15.7818	249.066	3362.39	1945.14	77.0277	4186.66	14.5989	91.6266	0.305588	3.02491	94.6515	44.4862
แดง	Mimosoideae	Xylia xylocarpa (Roxb.) Taub. var. kerrii (Craib & Hutch.) I.C.Nielsen	7	10.4364	108.918	762.424	487.457	19.3033	912.044	3.1803	22.4836	1.24535	0.787183	23.2708	10.9373
แดง	Mimosoideae	Xylia xylocarpa (Roxb.) Taub. var. kerrii (Craib & Hutch.) I.C.Nielsen	9	7.54091	56.8653	511.788	336.122	13.3104	605.669	2.11197	15.4224	1.81554	0.543319	15.9657	7.50389
แดง	Mimosoideae	Xylia xylocarpa (Roxb.) Taub. var. kerrii (Craib & Hutch.) I.C.Nielsen	9.5	31.7545	1008.35	9579.34	5164.09	204.498	12269.6	42.7842	247.282	0.113231	7.23426	254.516	119.623
กระแจะ	Ochnaceae	Ochna integerrima (Lour.) Merr.	7	10.6273	112.939	790.572	504.22	19.9671	946.643	3.30094	23.2681	1.20337	0.81409	24.0822	11.3186
กระแจะ	Ochnaceae	Ochna integerrima (Lour.) Merr.	7	8.65455	74.9012	524.308	343.785	13.6139	620.891	2.16505	15.7789	1.77452	0.555704	16.3346	7.67727
กระแจะ	Ochnaceae	Ochna integerrima (Lour.) Merr.	5.5	9.92727	98.5507	542.029	354.609	14.0425	642.453	2.24023	16.2827	1.71961	0.573193	16.8559	7.92229
กระบก	Irvingiaceae	Irvingia malayana Oliv. ex A.W.Benn.	9.5	12.3136	151.626	1440.44	882.295	34.9389	1752.97	6.11262	41.0515	0.68207	1.41429	42.4658	19.9589
คำมอกน้อย	Rubiaceae	Gardenia obtusifolia Roxb. ex Kurz	6	5.88636	34.6493	207.896	145.085	5.74537	240.119	0.837296	6.58266	4.2536	0.233721	6.81639	3.2037
คำมอกน้อย	Rubiaceae	Gardenia obtusifolia Roxb. ex Kurz	6	7.09545	50.3455	302.073	205.566	8.14043	352.431	1.22893	9.36936	2.98846	0.331844	9.7012	4.55957
คำมอกน้อย	Rubiaceae	Gardenia obtusifolia Roxb. ex Kurz	6.5	8.08182	65.3158	424.553	282.364	11.1816	499.903	1.74316	12.9248	2.16638	0.456333	13.3811	6.28912
คำมอกน้อย	Rubiaceae	Gardenia obtusifolia Roxb. ex Kurz	5	7.15909	51.2526	256.263	176.336	6.9829	297.66	1.03794	8.02084	3.49091	0.284422	8.30526	3.90347
คำมอกน้อย	Rubiaceae	Gardenia obtusifolia Roxb. ex Kurz	4.5	5.34545	28.5739	128.582	92.6879	3.67044	146.599	0.511189	4.18163	6.69595	0.148788	4.33042	2.0353
คำมอกน้อย	Rubiaceae	Gardenia obtusifolia Roxb. ex Kurz	5	7.89091	62.2664	311.332	211.437	8.3729	363.531	1.26763	9.64053	2.9044	0.341366	9.9819	4.69149
คำมอกน้อย	Rubiaceae	Gardenia obtusifolia Roxb. ex Kurz	5	5.09091	25.9174	129.587	93.3628	3.69717	147.775	0.51529	4.21246	6.64695	0.149881	4.36234	2.0503
คำมอกน้อย	Rubiaceae	Gardenia obtusifolia Roxb. ex Kurz	6	6.55455	42.9621	257.772	177.304	7.02125	299.461	1.04422	8.06547	3.47159	0.285993	8.35146	3.92519
คำมอกน้อย	Rubiaceae	Gardenia obtusifolia Roxb. ex Kurz	6	6.84091	46.798	280.788	192.025	7.6042	326.953	1.14008	8.74428	3.20209	0.309876	9.05416	4.25545
คำมอกน้อย	Rubiaceae	Gardenia obtusifolia Roxb. ex Kurz	5	6.14091	37.7108	188.554	132.456	5.24525	217.206	0.757398	6.00265	4.66461	0.213237	6.21589	2.92147
คำมอกน้อย	Rubiaceae	Gardenia obtusifolia Roxb. ex Kurz	4.5	5.12273	26.2423	118.091	85.6146	3.39034	134.327	0.4684	3.85874	7.25626	0.137339	3.99608	1.87816
คำรอก	Connaraceae	Ellipanthus tomentosus Kurz var. tomentosus	4.5	5.11636	26.1772	117.797	85.4163	3.38249	133.985	0.467205	3.84969	7.27331	0.137018	3.98671	1.87375
คำรอก	Connaraceae	Ellipanthus tomentosus Kurz var. tomentosus	5	6.93636	48.1131	240.566	166.241	6.58315	278.95	0.9727	7.55585	3.70574	0.268043	7.82389	3.67723
คำรอก	Connaraceae	Ellipanthus tomentosus Kurz var. tomentosus	4	7.73182	59.781	239.124	165.312	6.54635	277.234	0.966714	7.51306	3.72684	0.266536	7.7796	3.65641
คำรอก	Connaraceae	Ellipanthus tomentosus Kurz var. tomentosus	3.5	5.47273	29.9507	104.828	76.6118	3.03383	118.858	0.414458	3.44828	8.11998	0.122775	3.57106	1.6784
คำรอก	Connaraceae	Ellipanthus tomentosus Kurz var. tomentosus	7	8.11364	65.8311	460.818	304.795	12.0699	543.807	1.89625	13.9661	2.00485	0.492647	14.4588	6.79562
คำรอก	Connaraceae	Ellipanthus tomentosus Kurz var. tomentosus	10	11.3909	129.753	1297.53	800.374	31.6948	1574.6	5.49064	37.1854	0.752983	1.28537	38.4708	18.0813
คำรอก	Connaraceae	Ellipanthus tomentosus Kurz var. tomentosus	7	9.41818	88.7021	620.915	402.515	15.9396	738.659	2.5757	18.5153	1.51226	0.650506	19.1658	9.00792
คำรอก	Connaraceae	Ellipanthus tomentosus Kurz var. tomentosus	5.5	6.61818	43.8003	240.902	166.458	6.59173	279.351	0.974096	7.56582	3.70085	0.268395	7.83422	3.68208
คำรอก	Connaraceae	Ellipanthus tomentosus Kurz var. tomentosus	6	5.6	31.36	188.16	132.198	5.23503	216.74	0.755773	5.99081	4.67383	0.212819	6.20362	2.9157
คำรอก	Connaraceae	Ellipanthus tomentosus Kurz var. tomentosus	7	7.85909	61.7653	432.357	287.202	11.3732	509.343	1.77608	13.1493	2.1294	0.464167	13.6134	6.39831
คำรอก	Connaraceae	Ellipanthus tomentosus Kurz var. tomentosus	5	6.49091	42.1319	210.66	146.883	5.81657	243.398	0.84873	6.6653	4.20086	0.236638	6.90194	3.24391
คำรอก	Connaraceae	Ellipanthus tomentosus Kurz var. tomentosus	6	6.90455	47.6727	286.036	195.37	7.73667	333.231	1.16197	8.89864	3.14655	0.315303	9.21394	4.33055
คำรอก	Connaraceae	Ellipanthus tomentosus Kurz var. tomentosus	6.5	6.55455	42.9621	279.253	191.046	7.56543	325.118	1.13369	8.69911	3.21872	0.308288	9.0074	4.23348
คำรอก	Connaraceae	Ellipanthus tomentosus Kurz var. tomentosus	6	7.79545	60.7691	364.615	245	9.70201	427.566	1.49092	11.1929	2.50158	0.395792	11.5887	5.4467
คำรอก	Connaraceae	Ellipanthus tomentosus Kurz var. tomentosus	7	7.50909	56.3864	394.705	263.806	10.4467	463.844	1.61742	12.0641	2.32093	0.42627	12.4904	5.87049
ตะแบกเลือด	Combretaceae	Terminalia mucronata Craib & Hutch.	14	19.9182	396.734	5554.28	3106.27	123.008	7010.23	24.4447	147.453	0.189891	4.65352	152.107	71.4901
ตะคร้อ	Sapindaceae	Schleichera oleosa (Lour.) Oken	6	8.30455	68.9655	413.793	275.684	10.9171	486.896	1.69781	12.6149	2.2196	0.445514	13.0604	6.13839
ตับเต่าต้น	Ebenaceae	Diospyros ehretiodes Wall. ex G.Don	6.5	6.3	39.69	257.985	177.441	7.02665	299.714	1.0451	8.07175	3.46889	0.286214	8.35797	3.92824
ประดู่	Papilionoideae	Pterocarpus macrocarpus Kurz	14	30.2591	915.613	12818.6	6775.97	268.328	16548.2	57.7037	326.032	0.0858811	9.01867	335.051	157.474
ประดู่	Papilionoideae	Pterocarpus macrocarpus Kurz	15	37.3864	1397.74	20966.1	10721.3	424.563	27428.3	95.6424	520.206	0.0538248	12.6864	532.892	250.459
ผักเลียบ	Moraceae	Ficus infectoria Roxb.	9	25.6773	659.322	5933.9	3303.83	130.832	7502.75	26.1621	156.994	0.178351	4.9176	161.911	76.0983
ผักเลียบ	Moraceae	Ficus infectoria Roxb.	8.5	19.4409	377.949	3212.57	1864.19	73.8219	3995.19	13.9312	87.7532	0.319077	2.90633	90.6595	42.61
มะกอกเกลื้อน	Burseraceae	Canarium subulatum Guillaumin	11	21.8909	479.212	5271.33	2958.44	117.154	6643.73	23.1667	140.321	0.199543	4.4535	144.774	68.044
มะกอกเกลื้อน	Burseraceae	Canarium subulatum Guillaumin	6.5	7.63636	58.314	379.041	254.029	10.0595	444.95	1.55154	11.6111	2.41149	0.410427	12.0215	5.65011
มะกอกเกลื้อน	Burseraceae	Canarium subulatum Guillaumin	13	30.45	927.203	12053.6	6398.09	253.365	15534.9	54.1702	307.535	0.0910466	8.61722	316.152	148.591
มะกอกเกลื้อน	Burseraceae	Canarium subulatum Guillaumin	13	50.3364	2533.75	32938.7	16338.6	647.007	43619.9	152.103	799.109	0.035039	16.6558	815.765	383.41
มะค่าแต้	Caesalpinioideae	Sindora siamensis Teijsm. & Miq.	10.5	26.4727	700.805	7358.46	4037.99	159.904	9358.15	32.6319	192.536	0.145427	5.86761	198.404	93.2498
มะค่าแต้	Caesalpinioideae	Sindora siamensis Teijsm. & Miq.	8.5	14.5727	212.364	1805.1	1088.96	43.1229	2210.17	7.70687	50.8297	0.550859	1.73654	52.5663	24.7062
มะค่าแต้	Caesalpinioideae	Sindora siamensis Teijsm. & Miq.	7	9.00455	81.0818	567.573	370.169	14.6587	673.566	2.34872	17.0074	1.64634	0.598323	17.6058	8.27471
มะค่าแต้	Caesalpinioideae	Sindora siamensis Teijsm. & Miq.	7.5	9.25909	85.7308	642.981	415.839	16.4672	765.631	2.66975	19.137	1.46314	0.671982	19.809	9.31021
มะค่าแต้	Caesalpinioideae	Sindora siamensis Teijsm. & Miq.	7	9.54545	91.1157	637.81	412.72	16.3437	759.308	2.64771	18.9914	1.47435	0.666955	19.6584	9.23943
มะซาง	SAPOTACEAE	Madhuca dongnaiensis (Pierre) Baehn	10	16.4818	271.65	2716.5	1594.26	63.1325	3363.01	11.7268	74.8593	0.374035	2.50605	77.3654	36.3617
ยอป่า	Rubiaceae	Morinda coreia Ham.	8.5	13.2364	175.201	1489.21	910.121	36.0408	1813.95	6.32526	42.366	0.660907	1.45792	43.824	20.5973
สมอไทย	Combretaceae	Terminalia chebula Retz. var. chebula	10	8.4	70.56	705.6	453.488	17.9581	842.306	2.93712	20.8952	1.34002	0.732591	21.6278	10.1651
สมอไทย	Combretaceae	Terminalia chebula Retz. var. chebula	10.5	8.14545	66.3484	696.659	448.126	17.7458	831.345	2.8989	20.6447	1.35628	0.723966	21.3687	10.0433
หนามมะเค็ด	Rubiaceae	Canthium parvifolium Roxb.	7.5	7.09545	50.3455	377.591	253.122	10.0236	443.202	1.54544	11.5691	2.42024	0.408957	11.978	5.62968
													Sum	8962.76	4212.5
													ha-1	56017.3	26328.1
													tonCha-1	56.0173	26.3281

## Sheet: Plot8
Species name	Family	Scientific name	Height (m)	DBH (cm)	D2	D2H	D2H^0.9326	WS	D2H^1.027	WB	WS+WB	28/(WS+WB)	WL	TotalBiomass	CarbonStock
เต็ง	Dipterocarpaceae	Shorea obtusa Wall.ex Blume	12	20.6182	425.109	5101.31	2869.35	113.626	6423.76	22.3997	136.026	0.205843	4.33195	140.358	65.9683
เต็ง	Dipterocarpaceae	Shorea obtusa Wall.ex Blume	12	17.5955	309.6	3715.2	2134.84	84.5397	4638.44	16.1742	100.714	0.278015	3.30016	104.014	48.8866
เต็ง	Dipterocarpaceae	Shorea obtusa Wall.ex Blume	12	15.8455	251.078	3012.94	1755.93	69.5347	3740.45	13.0429	82.5777	0.339075	2.74669	85.3244	40.1025
เต็ง	Dipterocarpaceae	Shorea obtusa Wall.ex Blume	14	19.8545	394.203	5518.84	3087.79	122.276	6964.31	24.2845	146.561	0.191047	4.62863	151.19	71.0591
เต็ง	Dipterocarpaceae	Shorea obtusa Wall.ex Blume	10	18.1364	328.928	3289.28	1905.67	75.4646	4093.19	14.273	89.7375	0.312021	2.96717	92.7047	43.5712
เต็ง	Dipterocarpaceae	Shorea obtusa Wall.ex Blume	9	21.8591	477.82	4300.38	2446.86	96.8955	5390.28	18.7959	115.691	0.242023	3.74499	119.436	56.1351
เต็ง	Dipterocarpaceae	Shorea obtusa Wall.ex Blume	3.5	5.82273	33.9042	118.665	86.0026	3.4057	134.998	0.470738	3.87644	7.22312	0.137967	4.01441	1.88677
เต็ง	Dipterocarpaceae	Shorea obtusa Wall.ex Blume	12	23.9273	572.514	6870.17	3787.53	149.986	8720.99	30.4101	180.396	0.155214	5.54896	185.945	87.3943
เต็ง	Dipterocarpaceae	Shorea obtusa Wall.ex Blume	13	21.9864	483.4	6284.2	3485.36	138.02	7957.98	27.7495	165.77	0.168909	5.15706	170.927	80.3357
เต็ง	Dipterocarpaceae	Shorea obtusa Wall.ex Blume	4	13.65	186.323	745.29	477.233	18.8984	891.001	3.10692	22.0054	1.27242	0.770762	22.7761	10.7048
เต็ง	Dipterocarpaceae	Shorea obtusa Wall.ex Blume	4	10.7545	115.66	462.641	305.919	12.1144	546.016	1.90396	14.0184	1.99738	0.494467	14.5128	6.82103
เต็ง	Dipterocarpaceae	Shorea obtusa Wall.ex Blume	7	30.2591	915.613	6409.29	3550.02	140.581	8120.7	28.3169	168.898	0.165781	5.24162	174.139	81.8455
เต็ง	Dipterocarpaceae	Shorea obtusa Wall.ex Blume	14	29.9727	898.364	12577.1	6656.85	263.611	16228.2	56.5876	320.199	0.0874457	8.89319	329.092	154.673
เต็ง	Dipterocarpaceae	Shorea obtusa Wall.ex Blume	6	10.9773	120.501	723.003	463.91	18.3709	863.648	3.01154	21.3824	1.30949	0.749351	22.1317	10.4019
เต็ง	Dipterocarpaceae	Shorea obtusa Wall.ex Blume	8	17.6273	310.721	2485.77	1467.59	58.1168	3069.99	10.7051	68.8218	0.406848	2.31563	71.1375	33.4346
เต็ง	Dipterocarpaceae	Shorea obtusa Wall.ex Blume	8	8.09773	65.5732	524.585	343.954	13.6206	621.228	2.16622	15.7868	1.77363	0.555978	16.3428	7.68111
เต็ง	Dipterocarpaceae	Shorea obtusa Wall.ex Blume	10	16.5136	272.7	2727	1600	63.36	3376.36	11.7734	75.1334	0.37267	2.51465	77.6481	36.4946
เต็ง	Dipterocarpaceae	Shorea obtusa Wall.ex Blume	4.5	7.04773	49.6705	223.517	155.227	6.14699	258.668	0.901974	7.04896	3.97222	0.250174	7.29914	3.43059
เต็ง	Dipterocarpaceae	Shorea obtusa Wall.ex Blume	10	19.3455	374.247	3742.47	2149.45	85.1182	4673.4	16.2962	101.414	0.276095	3.32121	104.736	49.2257
เต็ง	Dipterocarpaceae	Shorea obtusa Wall.ex Blume	6	6.61818	43.8003	262.802	180.528	7.14893	305.463	1.06515	8.21408	3.40878	0.291224	8.5053	3.99749
เต็ง	Dipterocarpaceae	Shorea obtusa Wall.ex Blume	8	11.8364	140.1	1120.8	698.214	27.6493	1354.76	4.72406	32.3733	0.864909	1.12371	33.497	15.7436
เต็ง	Dipterocarpaceae	Shorea obtusa Wall.ex Blume	7	18.0727	326.623	2286.36	1357.5	53.7569	2817.36	9.82413	63.581	0.440383	2.14877	65.7298	30.893
เต็ง	Dipterocarpaceae	Shorea obtusa Wall.ex Blume	4	11.3273	128.307	513.228	337.005	13.3454	607.42	2.11807	15.4635	1.81072	0.544745	16.0082	7.52385
เต็ง	Dipterocarpaceae	Shorea obtusa Wall.ex Blume	9	18.6773	348.841	3139.56	1824.65	72.2563	3901.98	13.6062	85.8625	0.326103	2.84817	88.7107	41.694
เต็ง	Dipterocarpaceae	Shorea obtusa Wall.ex Blume	4.5	5.66364	32.0768	144.345	103.243	4.08841	165.085	0.575651	4.66406	6.00335	0.165883	4.82995	2.27007
เสี้ยวเครือ	Caesalpinioideae	Bauhinia glauca (Wall. ex Benth.)	8	12.3773	153.197	1225.58	758.902	30.0525	1485	5.17818	35.2307	0.794761	1.21987	36.4506	17.1318
เสี้ยวเครือ	Caesalpinioideae	Bauhinia glauca (Wall. ex Benth.)	8	25.9955	675.764	5406.11	3028.92	119.945	6818.25	23.7752	143.721	0.194822	4.54913	148.27	69.6868
เสี้ยวเครือ	Caesalpinioideae	Bauhinia glauca (Wall. ex Benth.)	10	9.60909	92.3346	923.346	582.772	23.0778	1110.27	3.87152	26.9493	1.03899	0.939861	27.8892	13.1079
เสี้ยวเครือ	Caesalpinioideae	Bauhinia glauca (Wall. ex Benth.)	10	12.6636	160.368	1603.68	975.196	38.6178	1957.29	6.82507	45.4428	0.616159	1.55968	47.0025	22.0912
เสี้ยวเครือ	Caesalpinioideae	Bauhinia glauca (Wall. ex Benth.)	8	28.5409	814.583	6516.67	3605.46	142.776	8260.46	28.8042	171.58	0.163189	5.31381	176.894	83.1402
เสี้ยวเครือ	Caesalpinioideae	Bauhinia glauca (Wall. ex Benth.)	8	8.14545	66.3484	530.787	347.745	13.7707	628.772	2.19253	15.9632	1.75403	0.562104	16.5253	7.76691
เสี้ยวเครือ	Caesalpinioideae	Bauhinia glauca (Wall. ex Benth.)	8	8.97273	80.5098	644.079	416.501	16.4935	766.973	2.67444	19.1679	1.46078	0.673049	19.8409	9.32524
เสี้ยวเครือ	Caesalpinioideae	Bauhinia glauca (Wall. ex Benth.)	8	11.7409	137.849	1102.79	687.748	27.2348	1332.42	4.64614	31.881	0.878267	1.10709	32.9881	15.5044
เสี้ยวเครือ	Caesalpinioideae	Bauhinia glauca (Wall. ex Benth.)	8	9.60909	92.3346	738.677	473.283	18.742	882.882	3.07861	21.8206	1.28319	0.764415	22.585	10.615
เสี้ยวเครือ	Caesalpinioideae	Bauhinia glauca (Wall. ex Benth.)	8	6.04545	36.5475	292.38	199.408	7.89656	340.823	1.18845	9.08501	3.082	0.321854	9.40687	4.42123
เสี้ยวเครือ	Caesalpinioideae	Bauhinia glauca (Wall. ex Benth.)	8	19.4091	376.713	3013.7	1756.34	69.5511	3741.42	13.0463	82.5975	0.338994	2.7473	85.3448	40.112
แคทราย	Bignoniaceae	Stereospermum neuranthum Kurz	3	5.56818	31.0046	93.0139	68.528	2.71371	105.123	0.366565	3.08027	9.0901	0.109708	3.18998	1.49929
แคทราย	Bignoniaceae	Stereospermum neuranthum Kurz	12	17.6273	310.721	3728.65	2142.05	84.825	4655.68	16.2344	101.059	0.277065	3.31055	104.37	49.0539
แคทราย	Bignoniaceae	Stereospermum neuranthum Kurz	8	12.25	150.062	1200.5	744.412	29.4787	1453.8	5.0694	34.5481	0.810464	1.19694	35.745	16.8002
แคทราย	Bignoniaceae	Stereospermum neuranthum Kurz	5	5.80682	33.7191	168.596	119.332	4.72555	193.629	0.675186	5.40073	5.18448	0.191958	5.59269	2.62857
แคทราย	Bignoniaceae	Stereospermum neuranthum Kurz	8	14.5727	212.364	1698.92	1029.1	40.7524	2076.76	7.24166	47.9941	0.583405	1.64364	49.6377	23.3297
แคทราย	Bignoniaceae	Stereospermum neuranthum Kurz	15	34.7773	1209.46	18141.9	9368.01	370.973	23641	82.4363	453.409	0.0617544	11.5268	464.936	218.52
แคทราย	Bignoniaceae	Stereospermum neuranthum Kurz	8	8.16136	66.6079	532.863	349.013	13.8209	631.297	2.20133	16.0222	1.74757	0.564153	16.5864	7.79561
แดง	Mimosoideae	Xylia xylocarpa (Roxb.) Taub. var. kerrii (Craib & Hutch.) I.C.Nielsen	5	6.68182	44.6467	223.233	155.043	6.13971	258.331	0.900799	7.04051	3.97698	0.249876	7.29039	3.42648
แดง	Mimosoideae	Xylia xylocarpa (Roxb.) Taub. var. kerrii (Craib & Hutch.) I.C.Nielsen	13	20.0773	403.097	5240.26	2942.17	116.51	6603.52	23.0265	139.537	0.200664	4.43136	143.968	67.6649
แดง	Mimosoideae	Xylia xylocarpa (Roxb.) Taub. var. kerrii (Craib & Hutch.) I.C.Nielsen	8	10.9136	119.107	952.86	600.126	23.765	1146.73	3.99866	27.7636	1.00851	0.967574	28.7312	13.5037
แดง	Mimosoideae	Xylia xylocarpa (Roxb.) Taub. var. kerrii (Craib & Hutch.) I.C.Nielsen	10	23.0045	529.209	5292.09	2969.31	117.584	6670.61	23.2604	140.845	0.1988	4.46827	145.313	68.2972
แดง	Mimosoideae	Xylia xylocarpa (Roxb.) Taub. var. kerrii (Craib & Hutch.) I.C.Nielsen	14	22.4636	504.615	7064.61	3887.4	153.941	8974.57	31.2943	185.235	0.151159	5.67669	190.912	89.7287
แดง	Mimosoideae	Xylia xylocarpa (Roxb.) Taub. var. kerrii (Craib & Hutch.) I.C.Nielsen	13	20.7455	430.374	5594.86	3127.43	123.846	7062.84	24.6281	148.475	0.188585	4.68199	153.157	71.9836
แดง	Mimosoideae	Xylia xylocarpa (Roxb.) Taub. var. kerrii (Craib & Hutch.) I.C.Nielsen	5	7.46136	55.6719	278.36	190.476	7.54284	324.049	1.12996	8.6728	3.22848	0.307363	8.98017	4.22068
แดง	Mimosoideae	Xylia xylocarpa (Roxb.) Taub. var. kerrii (Craib & Hutch.) I.C.Nielsen	8	9.17955	84.2641	674.112	434.586	17.2096	803.726	2.80259	20.0122	1.39915	0.702175	20.7144	9.73576
แดง	Mimosoideae	Xylia xylocarpa (Roxb.) Taub. var. kerrii (Craib & Hutch.) I.C.Nielsen	10	16.5455	273.752	2737.52	1605.76	63.5879	3389.74	11.82	75.4079	0.371314	2.52325	77.9312	36.6277
แดง	Mimosoideae	Xylia xylocarpa (Roxb.) Taub. var. kerrii (Craib & Hutch.) I.C.Nielsen	7	7.92273	62.7696	439.387	291.554	11.5456	517.85	1.80574	13.3513	2.09717	0.471215	13.8225	6.49658
แดง	Mimosoideae	Xylia xylocarpa (Roxb.) Taub. var. kerrii (Craib & Hutch.) I.C.Nielsen	7	10.8818	118.414	828.898	526.98	20.8684	993.803	3.46539	24.3338	1.15066	0.850584	25.1844	11.8367
แดง	Mimosoideae	Xylia xylocarpa (Roxb.) Taub. var. kerrii (Craib & Hutch.) I.C.Nielsen	7	10.7545	115.66	809.622	515.542	20.4155	970.076	3.38266	23.7981	1.17656	0.832249	24.6304	11.5763
แดง	Mimosoideae	Xylia xylocarpa (Roxb.) Taub. var. kerrii (Craib & Hutch.) I.C.Nielsen	4	5.25	27.5625	110.25	80.3012	3.17993	125.177	0.43649	3.61642	7.74246	0.128742	3.74516	1.76023
แดง	Mimosoideae	Xylia xylocarpa (Roxb.) Taub. var. kerrii (Craib & Hutch.) I.C.Nielsen	13	18.4291	339.631	4415.21	2507.73	99.3063	5538.15	19.3115	118.618	0.236052	3.83065	122.448	57.5508
แดง	Mimosoideae	Xylia xylocarpa (Roxb.) Taub. var. kerrii (Craib & Hutch.) I.C.Nielsen	10	15.8136	250.071	2500.71	1475.82	58.4426	3088.95	10.7712	69.2137	0.404544	2.32805	71.5418	33.6246
กระไดลิง	Caesalpinioideae	Bauhinia scandens L. var. horsfieldii (Miq.) K. & S.S.Larsen	8	14.8591	220.793	1766.34	1067.14	42.2588	2161.45	7.53698	49.7957	0.562297	1.70272	51.4985	24.2043
กระพี้จั่น	Papilionoideae	Millettia brandisiana Kurz	7	19.0273	362.037	2534.26	1494.28	59.1734	3131.52	10.9196	70.093	0.399469	2.35588	72.4489	34.051
กระพี้จั่น	Papilionoideae	Millettia brandisiana Kurz	10	37.3864	1397.74	13977.4	7345.56	290.884	18086.4	63.0674	353.951	0.0791069	9.60551	363.557	170.872
กระพี้จั่น	Papilionoideae	Millettia brandisiana Kurz	7	14.0318	196.892	1378.24	846.711	33.5298	1675.28	5.84171	39.3715	0.711175	1.35837	40.7298	19.143
กระพี้จั่น	Papilionoideae	Millettia brandisiana Kurz	4	18.1364	328.928	1315.71	810.829	32.1088	1597.27	5.56967	37.6785	0.74313	1.30186	38.9803	18.3208
กระพี้จั่น	Papilionoideae	Millettia brandisiana Kurz	12	45.6909	2087.66	25051.9	12657.8	501.25	32931.4	114.832	616.081	0.0454485	14.1948	630.276	296.23
กระพี้จั่น	Papilionoideae	Millettia brandisiana Kurz	8	26.6318	709.254	5674.03	3168.69	125.48	7165.5	24.9861	150.466	0.186088	4.73735	155.203	72.9456
กระพี้จั่น	Papilionoideae	Millettia brandisiana Kurz	5	10.1659	103.346	516.729	339.147	13.4302	611.675	2.13291	15.5631	1.79912	0.548209	16.1114	7.57234
กระพี้จั่น	Papilionoideae	Millettia brandisiana Kurz	9	14.6841	215.623	1940.6	1165.01	46.1344	2380.73	8.30162	54.436	0.514365	1.85403	56.2901	26.4563
กระพี้จั่น	Papilionoideae	Millettia brandisiana Kurz	4	6.3	39.69	158.76	112.827	4.46793	182.038	0.634765	5.10269	5.4873	0.181413	5.28411	2.48353
กระพี้จั่น	Papilionoideae	Millettia brandisiana Kurz	9	21.6045	466.756	4200.81	2393.98	94.8015	5262.14	18.3491	113.151	0.247458	3.67029	116.821	54.9058
กระพี้จั่น	Papilionoideae	Millettia brandisiana Kurz	9	20.3	412.09	3708.81	2131.42	84.4041	4630.24	16.1457	100.55	0.278469	3.29523	103.845	48.8071
กระพี้จั่น	Papilionoideae	Millettia brandisiana Kurz	10	15.4795	239.616	2396.16	1418.2	56.1607	2956.4	10.309	66.4696	0.421245	2.24092	68.7105	32.294
กระพี้จั่น	Papilionoideae	Millettia brandisiana Kurz	10	17.0068	289.232	2892.32	1690.28	66.935	3586.74	12.507	79.442	0.352459	2.6493	82.0913	38.5829
กระพี้จั่น	Papilionoideae	Millettia brandisiana Kurz	4.5	8.16136	66.6079	299.735	204.083	8.08167	349.631	1.21916	9.30083	3.01048	0.329437	9.63027	4.52623
กระพี้จั่น	Papilionoideae	Millettia brandisiana Kurz	4.5	10.5477	111.255	500.645	329.293	13.04	592.131	2.06476	15.1047	1.85372	0.532277	15.637	7.3494
กระพี้จั่น	Papilionoideae	Millettia brandisiana Kurz	4.5	7.03182	49.4465	222.509	154.574	6.12113	257.47	0.897797	7.01893	3.98921	0.249115	7.26804	3.41598
กระพี้จั่น	Papilionoideae	Millettia brandisiana Kurz	4.5	13.4273	180.292	811.312	516.546	20.4552	972.157	3.38991	23.8451	1.17424	0.833859	24.679	11.5991
กระพี้จั่น	Papilionoideae	Millettia brandisiana Kurz	8	16.0364	257.165	2057.32	1230.23	48.717	2527.91	8.81481	57.5318	0.486687	1.95432	59.4861	27.9585
กระพี้จั่น	Papilionoideae	Millettia brandisiana Kurz	9	27.6818	766.283	6896.55	3801.09	150.523	8755.38	30.53	181.053	0.154651	5.56636	186.619	87.7111
กระพี้จั่น	Papilionoideae	Millettia brandisiana Kurz	7	10.8818	118.414	828.898	526.98	20.8684	993.803	3.46539	24.3338	1.15066	0.850584	25.1844	11.8367
กะเจียน	Annonaceae	Polyalthia cerasoides (Roxb.) Benth. ex Bedd.	6	8.27273	68.438	410.628	273.717	10.8392	483.072	1.68447	12.5237	2.23577	0.442328	12.966	6.09402
กะเจียน	Annonaceae	Polyalthia cerasoides (Roxb.) Benth. ex Bedd.	8	12.2182	149.284	1194.27	740.809	29.336	1446.06	5.0424	34.3784	0.814464	1.19124	35.5697	16.7177
กะเจียน	Annonaceae	Polyalthia cerasoides (Roxb.) Benth. ex Bedd.	6	7.19091	51.7092	310.255	210.755	8.34588	362.239	1.26313	9.60901	2.91393	0.34026	9.94927	4.67616
คำรอก	Connaraceae	Ellipanthus tomentosus Kurz var. tomentosus	4	5.29773	28.0659	112.264	81.6682	3.23406	127.525	0.44468	3.67874	7.6113	0.130953	3.80969	1.79056
ตะโกพนม	Ebenaceae	Diospyros castanea Fletcher	9	20.3	412.09	3708.81	2131.42	84.4041	4630.24	16.1457	100.55	0.278469	3.29523	103.845	48.8071
ตะขบไทย	Flacourtiaceae	Flacourtia rukam Zoll. & Moritzi	4	7.31818	53.5558	214.223	149.199	5.90828	247.628	0.863479	6.77176	4.13482	0.240395	7.01216	3.29571
ตะขบไทย	Flacourtiaceae	Flacourtia rukam Zoll. & Moritzi	2	5.37727	28.9151	57.8301	43.9931	1.74213	64.5256	0.225001	1.96713	14.2339	0.0701314	2.03726	0.957512
ตะขบไทย	Flacourtiaceae	Flacourtia rukam Zoll. & Moritzi	4	4.99545	24.9546	99.8183	73.1919	2.8984	113.029	0.394131	3.29253	8.50409	0.117246	3.40978	1.6026
ตะขบไทย	Flacourtiaceae	Flacourtia rukam Zoll. & Moritzi	12	17.5955	309.6	3715.2	2134.84	84.5397	4638.44	16.1742	100.714	0.278015	3.30016	104.014	48.8866
ตะขบไทย	Flacourtiaceae	Flacourtia rukam Zoll. & Moritzi	5	6.74545	45.5012	227.506	157.809	6.24923	263.409	0.918509	7.16774	3.90639	0.254363	7.4221	3.48839
ตะขบไทย	Flacourtiaceae	Flacourtia rukam Zoll. & Moritzi	7	6.84091	46.798	327.586	221.714	8.77987	383.036	1.33565	10.1155	2.76803	0.358035	10.4735	4.92257
ตะขบไทย	Flacourtiaceae	Flacourtia rukam Zoll. & Moritzi	8	12.25	150.062	1200.5	744.412	29.4787	1453.8	5.0694	34.5481	0.810464	1.19694	35.745	16.8002
ตะขบไทย	Flacourtiaceae	Flacourtia rukam Zoll. & Moritzi	7	9.35455	87.5075	612.553	397.457	15.7393	728.444	2.54008	18.2794	1.53178	0.642351	18.9217	8.89321
ตะขบไทย	Flacourtiaceae	Flacourtia rukam Zoll. & Moritzi	7	6.87273	47.2344	330.641	223.641	8.85619	386.704	1.34844	10.2046	2.74385	0.36116	10.5658	4.96592
ตะขบไทย	Flacourtiaceae	Flacourtia rukam Zoll. & Moritzi	7	7.82727	61.2662	428.863	285.037	11.2875	505.117	1.76134	13.0488	2.14579	0.460661	13.5095	6.34944
ตะขบไทย	Flacourtiaceae	Flacourtia rukam Zoll. & Moritzi	7	7.44545	55.4348	388.044	259.651	10.2822	455.806	1.5894	11.8716	2.35858	0.419538	12.2911	5.77682
ตะขบไทย	Flacourtiaceae	Flacourtia rukam Zoll. & Moritzi	7	8.4	70.56	493.92	325.165	12.8765	583.963	2.03628	14.9128	1.87758	0.525602	15.4384	7.25606
ตะขบไทย	Flacourtiaceae	Flacourtia rukam Zoll. & Moritzi	6	7.63955	58.3627	350.176	235.94	9.34322	410.187	1.43032	10.7735	2.59896	0.381103	11.1546	5.24268
ตะขบไทย	Flacourtiaceae	Flacourtia rukam Zoll. & Moritzi	7	11.5182	132.669	928.68	585.911	23.2021	1116.86	3.89449	27.0966	1.03334	0.944875	28.0414	13.1795
ตะขบไทย	Flacourtiaceae	Flacourtia rukam Zoll. & Moritzi	5	10.5636	111.59	557.952	364.314	14.4268	661.843	2.30785	16.7347	1.67317	0.588869	17.3236	8.14207
ตะขบไทย	Flacourtiaceae	Flacourtia rukam Zoll. & Moritzi	7	14.2227	202.286	1416	868.325	34.3857	1722.43	6.00613	40.3918	0.69321	1.39235	41.7841	19.6385
ตะขบไทย	Flacourtiaceae	Flacourtia rukam Zoll. & Moritzi	8	14.5727	212.364	1698.92	1029.1	40.7524	2076.76	7.24166	47.9941	0.583405	1.64364	49.6377	23.3297
ตะขบไทย	Flacourtiaceae	Flacourtia rukam Zoll. & Moritzi	4	6.17273	38.1026	152.41	108.612	4.30105	174.564	0.608706	4.90975	5.70293	0.174583	5.08434	2.38964
ตะขบไทย	Flacourtiaceae	Flacourtia rukam Zoll. & Moritzi	8	11.9	141.61	1132.88	705.232	27.9272	1369.77	4.77638	32.7036	0.856176	1.13485	33.8384	15.9041
ตะขบไทย	Flacourtiaceae	Flacourtia rukam Zoll. & Moritzi	6	8.75	76.5625	459.375	303.905	12.0346	542.058	1.89016	13.9248	2.0108	0.491206	14.416	6.77551
ตะขบไทย	Flacourtiaceae	Flacourtia rukam Zoll. & Moritzi	7	11.5341	133.035	931.247	587.421	23.2619	1120.03	3.90554	27.1674	1.03065	0.947287	28.1147	13.2139
ตะขบไทย	Flacourtiaceae	Flacourtia rukam Zoll. & Moritzi	5	9.84773	96.9777	484.889	319.617	12.6568	573	1.99805	14.6549	1.91063	0.516629	15.1715	7.13061
ตะขบไทย	Flacourtiaceae	Flacourtia rukam Zoll. & Moritzi	5	9.91136	98.2351	491.176	323.48	12.8098	580.631	2.02466	14.8345	1.8875	0.522877	15.3573	7.21795
ตะขบไทย	Flacourtiaceae	Flacourtia rukam Zoll. & Moritzi	6	12.4727	155.569	933.414	588.696	23.3124	1122.71	3.91488	27.2272	1.02838	0.949323	28.1766	13.243
ตะคร้อ	Sapindaceae	Schleichera oleosa (Lour.) Oken	13	36.4	1324.96	17224.5	8925.44	353.448	22414.1	78.1581	431.606	0.064874	11.1267	442.732	208.084
ปอลาย	Tiliaceae	Grewia eriocarpa Juss.	7	13.2682	176.045	1232.31	762.792	30.2066	1493.38	5.20742	35.414	0.790648	1.22602	36.64	17.2208
ปอลาย	Tiliaceae	Grewia eriocarpa Juss.	7	7.25455	52.6284	368.399	247.371	9.79589	432.125	1.50682	11.3027	2.47728	0.399635	11.7023	5.5001
ปอลาย	Tiliaceae	Grewia eriocarpa Juss.	7	8.94091	79.9399	559.579	365.305	14.4661	663.825	2.31476	16.7808	1.66857	0.590469	17.3713	8.16451
ปอลาย	Tiliaceae	Grewia eriocarpa Juss.	8	12.9818	168.528	1348.22	829.498	32.8481	1637.81	5.71106	38.5592	0.726157	1.33128	39.8904	18.7485
ปอลาย	Tiliaceae	Grewia eriocarpa Juss.	9	12.5045	156.364	1407.27	863.332	34.1879	1711.53	5.96811	40.156	0.69728	1.3845	41.5405	19.5241
ผักสาบ	Passifloraceae	Adenia viridiflora Craib	12	8.36818	70.0265	840.318	533.748	21.1364	1007.87	3.51443	24.6508	1.13586	0.861427	25.5123	11.9908
ฝีหมอบ	Lauraceae	Beilschmiedia roxburghiana	7	14.0795	198.234	1387.64	852.091	33.7428	1687.01	5.88259	39.6254	0.706618	1.36683	40.9922	19.2663
พลองเหมือด	Melastomataceae	Memecylon edule Roxb.	3	6.55455	42.9621	128.886	92.892	3.67852	146.954	0.512429	4.19095	6.68106	0.149119	4.34007	2.03983
มะกอกเกลื้อน	Burseraceae	Canarium subulatum Guillaumin	16	57.5273	3309.39	52950.2	25437.8	1007.34	71025.1	247.665	1255	0.0223108	21.1368	1276.14	599.784
มะกอกเกลื้อน	Burseraceae	Canarium subulatum Guillaumin	9	13.9045	193.336	1740.03	1052.31	41.6714	2128.39	7.42169	49.0931	0.570345	1.6797	50.7728	23.8632
มะขามป้อม	Euphorbiaceae	Phyllanthus emblica L.	8	11.2636	126.87	1014.96	636.521	25.2062	1223.55	4.26651	29.4727	0.95003	1.02561	30.4984	14.3342
มะขามป้อม	Euphorbiaceae	Phyllanthus emblica L.	6	9.25909	85.7308	514.385	337.713	13.3734	608.825	2.12297	15.4964	1.80687	0.54589	16.0423	7.53987
มะค่าแต้	Caesalpinioideae	Sindora siamensis Teijsm. & Miq.	6	9.41818	88.7021	532.213	348.616	13.8052	630.507	2.19858	16.0038	1.74959	0.563511	16.5673	7.78662
มะค่าแต้	Caesalpinioideae	Sindora siamensis Teijsm. & Miq.	6	8.4	70.56	423.36	281.624	11.1523	498.461	1.73813	12.8904	2.17215	0.455135	13.3456	6.27242
มะค่าแต้	Caesalpinioideae	Sindora siamensis Teijsm. & Miq.	10	21.2227	450.404	4504.04	2554.76	101.168	5652.62	19.7107	120.879	0.231636	3.89656	124.776	58.6445
มะค่าแต้	Caesalpinioideae	Sindora siamensis Teijsm. & Miq.	10	26.9182	724.589	7245.89	3980.35	157.622	9211.15	32.1193	189.741	0.147569	5.79477	195.536	91.9019
มะค่าแต้	Caesalpinioideae	Sindora siamensis Teijsm. & Miq.	10	28.3182	801.919	8019.19	4375.14	173.256	10222.2	35.6446	208.9	0.134035	6.28792	215.188	101.138
มะค่าแต้	Caesalpinioideae	Sindora siamensis Teijsm. & Miq.	10	23.9909	575.564	5755.64	3211.17	127.162	7271.36	25.3552	152.518	0.183585	4.7942	157.312	73.9365
มะค่าแต้	Caesalpinioideae	Sindora siamensis Teijsm. & Miq.	10	24.4364	597.136	5971.36	3323.27	131.602	7551.39	26.3317	157.933	0.17729	4.9434	162.877	76.552
มะค่าแต้	Caesalpinioideae	Sindora siamensis Teijsm. & Miq.	10	14.8909	221.739	2217.39	1319.27	52.243	2730.11	9.51989	61.7629	0.453347	2.09053	63.8534	30.0111
มะค่าแต้	Caesalpinioideae	Sindora siamensis Teijsm. & Miq.	10	24.4205	596.359	5963.59	3319.24	131.442	7541.3	26.2965	157.738	0.177509	4.93805	162.676	76.4579
มะค่าแต้	Caesalpinioideae	Sindora siamensis Teijsm. & Miq.	10	26.2977	691.57	6915.7	3810.93	150.913	8780.35	30.6171	181.53	0.154244	5.57897	187.109	87.9413
ยอป่า	Rubiaceae	Morinda coreia Ham.	4	9.41818	88.7021	354.809	238.85	9.45844	415.761	1.44976	10.9082	2.56688	0.385821	11.294	5.30819
ยอป่า	Rubiaceae	Morinda coreia Ham.	12	21.4773	461.273	5535.28	3096.36	122.616	6985.61	24.3588	146.975	0.190509	4.64018	151.615	71.259
ยอป่า	Rubiaceae	Morinda coreia Ham.	9	8.75	76.5625	689.062	443.568	17.5653	822.037	2.86644	20.4317	1.37042	0.716631	21.1484	9.93973
ยอป่า	Rubiaceae	Morinda coreia Ham.	9	16.6727	277.98	2501.82	1476.43	58.4667	3090.36	10.7761	69.2428	0.404374	2.32897	71.5717	33.6387
ยอป่า	Rubiaceae	Morinda coreia Ham.	10	11.7409	137.849	1378.49	846.852	33.5354	1675.59	5.84278	39.3781	0.711055	1.35859	40.7367	19.1463
ยางเหียง	Dipterocarpaceae	Dipterocarpus obtusifolius Teijsm. ex Miq.	16	31.3091	980.259	15684.1	8178.75	323.878	20358.2	70.9889	394.867	0.0709099	10.4265	405.294	190.488
ยางเหียง	Dipterocarpaceae	Dipterocarpus obtusifolius Teijsm. ex Miq.	10	13.9364	194.222	1942.22	1165.92	46.1703	2382.77	8.30874	54.479	0.513959	1.85543	56.3345	26.4772
รัง	Dipterocarpaceae	Shorea siamensis Miq. var. siamensis	10	23.0682	532.141	5321.41	2984.64	118.192	6708.56	23.3928	141.585	0.197762	4.48911	146.074	68.6547
													Sum	11515.5	5412.31
													ha-1	71972.2	33826.9
													tonCha-1	71.9722	33.8269

[truncated: 17 more sheets: Plot9, Plot10, Plot11, Plot12, Plot13, Plot14, Plot15, Plot16, Plot17, Plot18, Plot19, Plot20, Plot21, Plot22, Plot23, Plot24, Plot25]
